# Supplementary material for: Scaling mimesis: Morphometric and ecomorphological similarities in three sympatric plant-mimetic fish of the family Carangidae (Teleostei)
Source: PLoS One. 2018 Mar 20;13(3):e0194437. doi: 10.1371/journal.pone.0194437 (PMC5860769; doi:10.1371/journal.pone.0194437)
Supplement: S1 File — (XLSX) [file pone.0194437.s001.xlsx]

## Sheet: Ecomorphological indexes
"ID"	"type"	"spp"	"CI"	"RBD"	"CPC"	"IVF"	"SL"	"width"	"height"	"midline_max"	"penduncle_height"	"peduncle_width"
20140722_Caran_01	MIM	Oligoplites_palometa	2.47826	0.428571	1.8	0.877193	1.33	0.23	0.57	0.5	0.09	0.05
20140722_Caran_02	MIM	Oligoplites_palometa	2.43478	0.408759	2.25	0.839286	1.37	0.23	0.56	0.47	0.09	0.04
20140722_Caran_03	MIM	Oligoplites_palometa	2.4375	0.414894	2.25	0.820513	0.94	0.16	0.39	0.32	0.09	0.04
20140722_Caran_04	MIM	Oligoplites_palometa	2.13636	0.379032	2.75	0.808511	1.24	0.22	0.47	0.38	0.11	0.04
20140722_Caran_05	MIM	Oligoplites_palometa	2.3913	0.407407	1.83333	0.890909	1.35	0.23	0.55	0.49	0.11	0.06
20140722_Caran_06	MIM	Oligoplites_palometa	2.45455	0.432	1.83333	0.888889	1.25	0.22	0.54	0.48	0.11	0.06
20140722_Caran_07	MIM	Oligoplites_palometa	2.36842	0.428571	1.8	0.911111	1.05	0.19	0.45	0.41	0.09	0.05
20150627_Caran_01	MIM	Oligoplites_palometa	2.2381	0.385246	2.2	0.893617	1.22	0.21	0.47	0.42	0.11	0.05
20150627_Caran_02	MIM	Oligoplites_palometa	2.22222	0.4	2.25	0.95	1	0.18	0.4	0.38	0.09	0.04
20150627_Caran_04	MIM	Oligoplites_palometa	2.64706	0.381356	2.25	0.8	1.18	0.17	0.45	0.36	0.09	0.04
20150627_Caran_06	MIM	Oligoplites_palometa	2.55	0.395349	2.5	0.784314	1.29	0.2	0.51	0.4	0.1	0.04
20150627_Caran_07	MIM	Oligoplites_palometa	2.05263	0.382353	1.6	0.846154	1.02	0.19	0.39	0.33	0.08	0.05
20150627_Caran_08	MIM	Oligoplites_palometa	1.91667	0.370968	2.75	0.826087	1.24	0.24	0.46	0.38	0.11	0.04
20150627_Caran_09	MIM	Oligoplites_palometa	2.17647	0.385417	2.25	0.864865	0.96	0.17	0.37	0.32	0.09	0.04
20150627_Caran_10	MIM	Oligoplites_palometa	2.09091	0.396552	3.66667	0.847826	1.16	0.22	0.46	0.39	0.11	0.03
20150627_Caran_12	MIM	Oligoplites_palometa	1.95455	0.380531	2.25	0.813953	1.13	0.22	0.43	0.35	0.09	0.04
20150627_Caran_15	MIM	Oligoplites_palometa	2.38462	0.364706	2.2	0.709677	0.85	0.13	0.31	0.22	0.11	0.05
20150627_Caran_16	MIM	Oligoplites_palometa	2.625	0.378378	1.8	0.880952	1.11	0.16	0.42	0.37	0.09	0.05
20150627_Caran_17	MIM	Oligoplites_palometa	2.07692	0.380282	3.5	0.722222	1.42	0.26	0.54	0.39	0.14	0.04
20150627_Caran_18	MIM	Oligoplites_palometa	2.04762	0.380531	2.25	0.674419	1.13	0.21	0.43	0.29	0.09	0.04
20150627_Caran_19	MIM	Oligoplites_palometa	2.10526	0.363636	3.66667	0.775	1.1	0.19	0.4	0.31	0.11	0.03
20150627_Caran_20	MIM	Oligoplites_palometa	2.3	0.377049	2.75	0.869565	1.22	0.2	0.46	0.4	0.11	0.04
20150627_Caran_22	MIM	Oligoplites_palometa	2.41667	0.329545	3.5	0.344828	0.88	0.12	0.29	0.1	0.07	0.02
20150627_Caran_24	MIM	Oligoplites_palometa	2.375	0.391753	2.66667	0.763158	0.97	0.16	0.38	0.29	0.08	0.03
20150627_Caran_25	MIM	Oligoplites_palometa	2.23077	0.3625	2.66667	0.793103	0.8	0.13	0.29	0.23	0.08	0.03
20150627_Caran_26	MIM	Oligoplites_palometa	2.3125	0.402174	4.5	0.648649	0.92	0.16	0.37	0.24	0.09	0.02
20150627_Caran_28	MIM	Oligoplites_palometa	2.21429	0.373494	3	0.806452	0.83	0.14	0.31	0.25	0.09	0.03
20150627_Caran_30	MIM	Oligoplites_palometa	2.25	0.346154	2	0.814815	0.78	0.12	0.27	0.22	0.06	0.03
20151003_Caran_04	MIM	Oligoplites_palometa	2.89474	0.37931	3	0.8	1.45	0.19	0.55	0.44	0.12	0.04
20151003_Caran_05	MIM	Oligoplites_palometa	2.33333	0.395161	3	0.77551	1.24	0.21	0.49	0.38	0.09	0.03
20151003_Caran_07	MIM	Oligoplites_palometa	5.92857	0.741071	6	0.421687	1.12	0.14	0.83	0.35	0.12	0.02
20150822_Caran_02	MIM	Oligoplites_palometa	2.24	0.405797	3	0.732143	1.38	0.25	0.56	0.41	0.09	0.03
20150822_Caran_03	MIM	Oligoplites_palometa	2.72727	0.352941	3.5	0.933333	0.85	0.11	0.3	0.28	0.07	0.02
20150822_Caran_04	MIM	Oligoplites_palometa	2.81818	0.378049	3.5	0.967742	0.82	0.11	0.31	0.3	0.07	0.02
20150822_Caran_05	MIM	Oligoplites_palometa	1.78571	0.337838	2.33333	0.92	0.74	0.14	0.25	0.23	0.07	0.03
20151205_Caran_01	MIM	Oligoplites_palometa	2.92	0.390374	1.83333	0.808219	1.87	0.25	0.73	0.59	0.11	0.06
20151205_Caran_02	MIM	Oligoplites_palometa	3.47368	0.402439	3.25	0.787879	1.64	0.19	0.66	0.52	0.13	0.04
20151205_Caran_03	MIM	Oligoplites_palometa	2.33333	0.360825	3.5	0.771429	0.97	0.15	0.35	0.27	0.07	0.02
20151205_Caran_05	MIM	Oligoplites_palometa	2.5625	0.386792	2	0.756098	1.06	0.16	0.41	0.31	0.08	0.04
20151205_Caran_06	MIM	Oligoplites_palometa	1.80952	0.376238	3	0.684211	1.01	0.21	0.38	0.26	0.09	0.03
20151205_Caran_07	MIM	Oligoplites_palometa	2.66667	0.36036	1.5	0.875	1.11	0.15	0.4	0.35	0.06	0.04
20151205_Caran_08	MIM	Oligoplites_palometa	2.46154	0.326531	2.33333	0.84375	0.98	0.13	0.32	0.27	0.07	0.03
20151205_Caran_11	MIM	Oligoplites_palometa	2.1875	0.357143	2.5	0.742857	0.98	0.16	0.35	0.26	0.05	0.02
20151205_Caran_12	MIM	Oligoplites_palometa	2.78571	0.386139	3.5	0.717949	1.01	0.14	0.39	0.28	0.07	0.02
20151205_Caran_13	MIM	Oligoplites_palometa	2.4375	0.364486	3	0.897436	1.07	0.16	0.39	0.35	0.09	0.03
20151205_Caran_15	MIM	Oligoplites_palometa	2.4	0.382979	2.66667	0.75	0.94	0.15	0.36	0.27	0.08	0.03
20151205_Caran_16	MIM	Oligoplites_palometa	2.14286	0.365854	3.33333	0.8	0.82	0.14	0.3	0.24	0.1	0.03
20151205_Caran_18	MIM	Oligoplites_palometa	2.15789	0.359649	1.6	0.829268	1.14	0.19	0.41	0.34	0.08	0.05
20151205_Caran_19	MIM	Oligoplites_palometa	2.42857	0.350515	1.25	0.852941	0.97	0.14	0.34	0.29	0.05	0.04
20151205_Caran_20	MIM	Oligoplites_palometa	2	0.314607	1.66667	0.857143	0.89	0.14	0.28	0.24	0.05	0.03
20151205_Caran_21	MIM	Oligoplites_palometa	2.58824	0.411215	2.66667	0.75	1.07	0.17	0.44	0.33	0.08	0.03
20151205_Caran_22	MIM	Oligoplites_palometa	2.5	0.376344	1.66667	0.771429	0.93	0.14	0.35	0.27	0.05	0.03
20151205_Caran_23	MIM	Oligoplites_palometa	2.27778	0.386792	2	0.780488	1.06	0.18	0.41	0.32	0.06	0.03
20151205_Caran_24	MIM	Oligoplites_palometa	2	0.348624	2.33333	0.789474	1.09	0.19	0.38	0.3	0.07	0.03
20151205_Caran_26	MIM	Oligoplites_palometa	1.83333	0.333333	1.25	0.848485	0.99	0.18	0.33	0.28	0.05	0.04
20151205_Caran_27	MIM	Oligoplites_palometa	1.9375	0.360465	1.25	0.806452	0.86	0.16	0.31	0.25	0.05	0.04
20151205_Caran_29	MIM	Oligoplites_palometa	2	0.32	2.5	0.791667	0.75	0.12	0.24	0.19	0.05	0.02
20151205_Caran_32	MIM	Oligoplites_palometa	2.08333	0.308642	2.5	0.84	0.81	0.12	0.25	0.21	0.05	0.02
20151205_Caran_34	MIM	Oligoplites_palometa	2.11111	0.365385	3.5	0.815789	1.04	0.18	0.38	0.31	0.07	0.02
20151205_Caran_35	MIM	Oligoplites_palometa	2.21429	0.333333	3.5	0.774194	0.93	0.14	0.31	0.24	0.07	0.02
20151205_Caran_37	MIM	Oligoplites_palometa	2	0.325	2.5	0.692308	0.8	0.13	0.26	0.18	0.05	0.02
20151205_Caran_39	MIM	Oligoplites_palometa	1.85714	0.309524	3.5	0.846154	0.84	0.14	0.26	0.22	0.07	0.02
20151205_Caran_40	MIM	Oligoplites_palometa	2.42857	0.382022	3	0.705882	0.89	0.14	0.34	0.24	0.06	0.02
20151205_Caran_42	MIM	Oligoplites_palometa	2.23529	0.383838	2.66667	0.789474	0.99	0.17	0.38	0.3	0.08	0.03
20151205_Caran_43	MIM	Oligoplites_palometa	2.15385	0.345679	3.5	0.75	0.81	0.13	0.28	0.21	0.07	0.02
20151205_Caran_44	MIM	Oligoplites_palometa	2.25	0.333333	2	0.888889	0.81	0.12	0.27	0.24	0.08	0.04
20151205_Caran_45	MIM	Oligoplites_palometa	2.07692	0.346154	3	0.777778	0.78	0.13	0.27	0.21	0.06	0.02
20151205_Caran_46	MIM	Oligoplites_palometa	2.81818	0.382716	3.5	0.645161	0.81	0.11	0.31	0.2	0.07	0.02
20151205_Caran_48	MIM	Oligoplites_palometa	2.81818	0.356322	2.5	0.870968	0.87	0.11	0.31	0.27	0.05	0.02
20151205_Caran_51	MIM	Oligoplites_palometa	2	0.391304	3	0.694444	0.92	0.18	0.36	0.25	0.06	0.02
20151205_Caran_52	MIM	Oligoplites_palometa	2.61538	0.361702	3.5	0.705882	0.94	0.13	0.34	0.24	0.07	0.02
20151205_Caran_54	MIM	Oligoplites_palometa	1.78947	0.295652	3	0.941176	1.15	0.19	0.34	0.32	0.09	0.03
20151205_Caran_55	MIM	Oligoplites_palometa	2.17647	0.359223	2	0.783784	1.03	0.17	0.37	0.29	0.06	0.03
20151205_Caran_57	MIM	Oligoplites_palometa	1.78571	0.308642	2.5	0.76	0.81	0.14	0.25	0.19	0.05	0.02
20151205_Caran_59	MIM	Oligoplites_palometa	2	0.313253	3.5	0.730769	0.83	0.13	0.26	0.19	0.07	0.02
20151205_Caran_61	MIM	Oligoplites_palometa	2.7	0.333333	3.5	0.777778	0.81	0.1	0.27	0.21	0.07	0.02
20151205_Caran_62	MIM	Oligoplites_palometa	2.57143	0.378947	2.33333	0.805556	0.95	0.14	0.36	0.29	0.07	0.03
20160423_Caran_01	MIM	Oligoplites_palometa	2	0.415842	2.75	0.571429	1.01	0.21	0.42	0.24	0.11	0.04
20160423_Caran_02	MIM	Oligoplites_palometa	1.94444	0.364583	2.25	0.742857	0.96	0.18	0.35	0.26	0.09	0.04
20160423_Caran_03	MIM	Oligoplites_palometa	2.05	0.366071	2.4	0.804878	1.12	0.2	0.41	0.33	0.12	0.05
20160423_Caran_04	MIM	Oligoplites_palometa	2.82609	0.382353	3.25	0.815385	1.7	0.23	0.65	0.53	0.13	0.04
20160423_Caran_05	MIM	Oligoplites_palometa	2.28	0.349693	2.25	0.789474	1.63	0.25	0.57	0.45	0.09	0.04
20160423_Caran_06	MIM	Oligoplites_palometa	1.86364	0.37963	1.8	0.658537	1.08	0.22	0.41	0.27	0.09	0.05
20160423_Caran_07	MIM	Oligoplites_palometa	2.94737	0.375839	2.2	0.678571	1.49	0.19	0.56	0.38	0.11	0.05
20160423_Caran_08	MIM	Oligoplites_palometa	2.34483	0.395349	1.57143	0.720588	1.72	0.29	0.68	0.49	0.11	0.07
20160423_Caran_10	MIM	Oligoplites_palometa	1.8125	0.341176	2	0.758621	0.85	0.16	0.29	0.22	0.06	0.03
20160423_Caran_12	MIM	Oligoplites_palometa	2.28571	0.363636	2	0.59375	0.88	0.14	0.32	0.19	0.06	0.03
20160423_Caran_14	MIM	Oligoplites_palometa	2.87097	0.361789	2.33333	0.730337	2.46	0.31	0.89	0.65	0.14	0.06
20160423_Caran_15	MIM	Oligoplites_palometa	2.69565	0.362573	3	0.725806	1.71	0.23	0.62	0.45	0.12	0.04
20160423_Caran_16	MIM	Oligoplites_palometa	2.57895	0.365672	3	0.755102	1.34	0.19	0.49	0.37	0.09	0.03
20160423_Caran_17	MIM	Oligoplites_palometa	2.92857	0.386792	1.6	0.780488	1.06	0.14	0.41	0.32	0.08	0.05
20160423_Caran_21	MIM	Oligoplites_palometa	2.25	0.363636	2.33333	0.75	0.99	0.16	0.36	0.27	0.07	0.03
20160423_Caran_22	MIM	Oligoplites_palometa	1.90909	0.777778	2.66667	0.904762	0.27	0.11	0.21	0.19	0.08	0.03
20160423_Caran_23	MIM	Oligoplites_palometa	2.28571	0.344086	3.5	0.65625	0.93	0.14	0.32	0.21	0.07	0.02
20160423_Caran_25	MIM	Oligoplites_palometa	2.28571	0.380952	4.5	0.65625	0.84	0.14	0.32	0.21	0.09	0.02
20160423_Caran_26	MIM	Oligoplites_palometa	2.07692	0.333333	4	0.777778	0.81	0.13	0.27	0.21	0.08	0.02
20160423_Caran_27	MIM	Oligoplites_palometa	2.57143	0.409091	3	0.75	0.88	0.14	0.36	0.27	0.09	0.03
MPEG_01	NMI	Oligoplites_palometa	3.0297	0.343434	1.84615	0.712418	8.91	1.01	3.06	2.18	0.48	0.26
MPEG_02	MIM	Oligoplites_palometa	3.375	0.367347	2.71429	0.638889	2.94	0.32	1.08	0.69	0.19	0.07
MPEG_03	MIM	Oligoplites_palometa	3.03704	0.369369	2	0.646341	2.22	0.27	0.82	0.53	0.12	0.06
MPEG_04	MIM	Oligoplites_palometa	2.68182	0.337143	2.2	0.830508	1.75	0.22	0.59	0.49	0.11	0.05
MPEG_05	MIM	Oligoplites_palometa	2.6129	0.361607	2.16667	0.703704	2.24	0.31	0.81	0.57	0.13	0.06
MPEG_06	MIM	Oligoplites_palometa	5	0.36036	2.33333	0.775	1.11	0.08	0.4	0.31	0.07	0.03
MPEG_07	MIM	Oligoplites_palometa	3.11538	0.355263	2.6	0.790123	2.28	0.26	0.81	0.64	0.13	0.05
MPEG_08	MIM	Oligoplites_palometa	3.375	0.421875	2	0.493827	1.92	0.24	0.81	0.4	0.1	0.05
MPEG_09	MIM	Oligoplites_palometa	3.29412	0.383562	3	0.678571	1.46	0.17	0.56	0.38	0.09	0.03
MPEG_10	NMI	Oligoplites_palometa	3.37333	0.292148	2.17647	0.786561	8.66	0.75	2.53	1.99	0.37	0.17
MPEG_11	NMI	Oligoplites_palometa	2.544	0.322843	2.08333	0.58805	9.85	1.25	3.18	1.87	0.5	0.24
MPEG_12	NMI	Oligoplites_palometa	2.94186	0.307412	1.79167	0.786561	8.23	0.86	2.53	1.99	0.43	0.24
MPEG_13	NMI	Oligoplites_palometa	2.72263	0.307756	2.33333	0.632708	12.12	1.37	3.73	2.36	0.77	0.33
MPEG_14	NMI	Oligoplites_palometa	2.65306	0.294785	1.94595	0.741026	13.23	1.47	3.9	2.89	0.72	0.37
MPEG_15	NMI	Oligoplites_palometa	2.20379	0.309176	1.86957	0.591398	15.04	2.11	4.65	2.75	0.86	0.46
MPEG_16	NMI	Oligoplites_palometa	2.36464	0.296399	2.17073	0.672897	14.44	1.81	4.28	2.88	0.89	0.41
MPEG_17	NMI	Oligoplites_palometa	2.54851	0.30022	1.72	0.710102	22.75	2.68	6.83	4.85	1.29	0.75
MPEG_18	NMI	Oligoplites_palometa	2.36014	0.330558	1.3	0.665185	20.42	2.86	6.75	4.49	1.04	0.8
MPEG_19	NMI	Oligoplites_palometa	3.03106	0.297561	1.85714	0.756148	16.4	1.61	4.88	3.69	0.78	0.42
MPEG_20	NMI	Oligoplites_palometa	3.46053	0.295838	1.4717	0.781369	17.78	1.52	5.26	4.11	0.78	0.53
20160618_Caran_01	MIM	Oligoplites_palometa	1.83333	0.317308	2	0.818182	1.04	0.18	0.33	0.27	0.08	0.04
20160618_Caran_02	MIM	Oligoplites_palometa	1.69231	0.305556	2.5	0.636364	0.72	0.13	0.22	0.14	0.05	0.02
20160618_Caran_03	MIM	Oligoplites_palometa	2.5	0.347222	2	0.72	0.72	0.1	0.25	0.18	0.06	0.03
20160618_Caran_04	MIM	Oligoplites_palometa	2.45455	0.350649	2	0.592593	0.77	0.11	0.27	0.16	0.06	0.03
20160618_Caran_05	MIM	Oligoplites_palometa	2	0.351351	3	0.538462	0.74	0.13	0.26	0.14	0.06	0.02
20160618_Caran_07	MIM	Oligoplites_palometa	2.09091	0.306667	1.66667	0.73913	0.75	0.11	0.23	0.17	0.05	0.03
20160618_Caran_08	MIM	Oligoplites_palometa	2.18182	0.315789	1.33333	0.625	0.76	0.11	0.24	0.15	0.04	0.03
20160618_Caran_09	MIM	Oligoplites_palometa	2	0.318841	2	0.727273	0.69	0.11	0.22	0.16	0.06	0.03
20160618_Caran_10	MIM	Oligoplites_palometa	2.05	0.356522	2.25	0.707317	1.15	0.2	0.41	0.29	0.09	0.04
20160618_Caran_11	MIM	Oligoplites_palometa	2	0.318841	2	0.727273	0.69	0.11	0.22	0.16	0.06	0.03
20160618_Caran_12	MIM	Oligoplites_palometa	2	0.311688	4	0.791667	0.77	0.12	0.24	0.19	0.08	0.02
20160618_Caran_13	MIM	Oligoplites_palometa	1.84615	0.307692	3	0.791667	0.78	0.13	0.24	0.19	0.09	0.03
20160618_Caran_14	MIM	Oligoplites_palometa	2.11111	0.279412	2.5	0.736842	0.68	0.09	0.19	0.14	0.05	0.02
20160618_Caran_16	MIM	Oligoplites_palometa	1.94737	0.33945	1.66667	0.72973	1.09	0.19	0.37	0.27	0.05	0.03
20160618_Caran_18	MIM	Oligoplites_palometa	2.25	0.333333	4	0.37037	0.81	0.12	0.27	0.1	0.08	0.02
20160618_Caran_19	MIM	Oligoplites_palometa	2.36364	0.356164	4	0.423077	0.73	0.11	0.26	0.11	0.08	0.02
20160618_Caran_20	MIM	Oligoplites_palometa	1.86667	0.333333	3	0.714286	0.84	0.15	0.28	0.2	0.09	0.03
20160618_Caran_21	MIM	Oligoplites_palometa	2.18182	0.311688	2	0.625	0.77	0.11	0.24	0.15	0.04	0.02
20160618_Caran_22	MIM	Oligoplites_palometa	2.18182	0.3	2.5	0.833333	0.8	0.11	0.24	0.2	0.05	0.02
20160618_Caran_23	MIM	Oligoplites_palometa	1.91667	0.280488	3.5	0.73913	0.82	0.12	0.23	0.17	0.07	0.02
20160618_Caran_24	MIM	Oligoplites_palometa	1.85714	0.17931	3.5	0.807692	1.45	0.14	0.26	0.21	0.07	0.02
20160618_Caran_40	MIM	Oligoplites_palometa	2.86957	0.390533	2.4	0.80303	1.69	0.23	0.66	0.53	0.12	0.05
20160618_Caran_41	MIM	Oligoplites_palometa	2.80952	0.375796	1.5	0.745763	1.57	0.21	0.59	0.44	0.09	0.06
20160618_Caran_43	MIM	Oligoplites_palometa	2.22727	0.34507	1.83333	0.77551	1.42	0.22	0.49	0.38	0.11	0.06
20160618_Caran_45	MIM	Oligoplites_palometa	2.10526	0.344828	2.33333	0.75	1.16	0.19	0.4	0.3	0.07	0.03
20160618_Caran_46	MIM	Oligoplites_palometa	2.86667	0.361345	2.2	0.744186	1.19	0.15	0.43	0.32	0.11	0.05
20160618_Caran_47	MIM	Oligoplites_palometa	2.11111	0.333333	1.4	0.789474	1.14	0.18	0.38	0.3	0.07	0.05
20160618_Caran_48	MIM	Oligoplites_palometa	1.9	0.330435	3.33333	0.710526	1.15	0.2	0.38	0.27	0.1	0.03
20160618_Caran_50	MIM	Oligoplites_palometa	2.53333	0.324786	1.8	0.894737	1.17	0.15	0.38	0.34	0.09	0.05
20160618_Caran_51	MIM	Oligoplites_palometa	2.13333	0.32	4.5	0.78125	1	0.15	0.32	0.25	0.09	0.02
20160618_Caran_52	MIM	Oligoplites_palometa	2.15385	0.307692	1.6	0.857143	0.91	0.13	0.28	0.24	0.08	0.05
20160618_Caran_54	MIM	Oligoplites_palometa	1.875	0.32967	2.33333	0.9	0.91	0.16	0.3	0.27	0.07	0.03
20160618_Caran_56	MIM	Oligoplites_palometa	2.15385	0.304348	4	0.678571	0.92	0.13	0.28	0.19	0.08	0.02
20160618_Caran_62	MIM	Oligoplites_palometa	2.14286	0.294118	2.25	0.866667	1.02	0.14	0.3	0.26	0.09	0.04
20160618_Caran_63	MIM	Oligoplites_palometa	1.75	0.311111	3	0.857143	0.9	0.16	0.28	0.24	0.09	0.03
20160618_Caran_64	MIM	Oligoplites_palometa	2.21429	0.326316	2.66667	0.870968	0.95	0.14	0.31	0.27	0.08	0.03
20160618_Caran_68	MIM	Oligoplites_palometa	2	0.333333	2	0.95	1.2	0.2	0.4	0.38	0.08	0.04
20160618_Caran_69	MIM	Oligoplites_palometa	1.68421	0.307692	1	0.96875	1.04	0.19	0.32	0.31	0.07	0.07
20160618_Caran_70	MIM	Oligoplites_palometa	3.55556	0.333333	2.66667	0.84375	0.96	0.09	0.32	0.27	0.08	0.03
20160618_Caran_72	MIM	Oligoplites_palometa	2.07143	0.322222	1.8	0.689655	0.9	0.14	0.29	0.2	0.09	0.05
20160618_Caran_73	MIM	Oligoplites_palometa	2.3125	0.345794	3	0.837838	1.07	0.16	0.37	0.31	0.09	0.03
20150627_Caran_32	MIM	Oligoplites_saurus	2.11111	0.286432	2.6	0.754386	1.99	0.27	0.57	0.43	0.13	0.05
MPEG_21	NMI	Oligoplites_saurus	3.03614	0.309582	1.95238	0.730159	8.14	0.83	2.52	1.84	0.41	0.21
MPEG_22	NMI	Oligoplites_saurus	3.16216	0.313253	1.95238	0.811966	7.47	0.74	2.34	1.9	0.41	0.21
MPEG_23	NMI	Oligoplites_saurus	3.12658	0.306832	1.55556	0.8583	8.05	0.79	2.47	2.12	0.42	0.27
MPEG_24	NMI	Oligoplites_saurus	3.10843	0.296211	2.4	0.810078	8.71	0.83	2.58	2.09	0.48	0.2
MPEG_25	NMI	Oligoplites_saurus	3.38889	0.305509	2.30769	0.781421	5.99	0.54	1.83	1.43	0.3	0.13
MPEG_26	NMI	Oligoplites_saurus	3.16393	0.305864	2.28571	0.751295	6.31	0.61	1.93	1.45	0.32	0.14
MPEG_27	NMI	Oligoplites_saurus	3.12791	0.30603	2.04348	0.780669	8.79	0.86	2.69	2.1	0.47	0.23
MPEG_28	NMI	Oligoplites_saurus	2.9697	0.299237	2.125	0.811224	6.55	0.66	1.96	1.59	0.34	0.16
MPEG_29	NMI	Oligoplites_saurus	2.95745	0.301846	1.35294	0.856115	9.21	0.94	2.78	2.38	0.46	0.34
MPEG_30	NMI	Oligoplites_saurus	3.01124	0.304545	1.67857	0.854478	8.8	0.89	2.68	2.29	0.47	0.28
MPEG_31	NMI	Oligoplites_saurus	3.27119	0.292868	2	0.854922	6.59	0.59	1.93	1.65	0.36	0.18
MPEG_32	MIM	Oligoplites_saurus	3.41667	0.371041	3.25	0.719512	2.21	0.24	0.82	0.59	0.13	0.04
MPEG_33	MIM	Oligoplites_saurus	3.18367	0.332623	2.63636	0.865385	4.69	0.49	1.56	1.35	0.29	0.11
MPEG_34	MIM	Oligoplites_saurus	2.70455	0.309896	2.625	0.848739	3.84	0.44	1.19	1.01	0.21	0.08
MPEG_35	NMI	Oligoplites_saurus	3.51562	0.308642	2.125	0.782222	7.29	0.64	2.25	1.76	0.34	0.16
MPEG_36	MIM	Oligoplites_saurus	3.12821	0.314433	1.15789	0.860656	3.88	0.39	1.22	1.05	0.22	0.19
MPEG_37	MIM	Oligoplites_saurus	3.11905	0.343832	2.09091	0.816794	3.81	0.42	1.31	1.07	0.23	0.11
MPEG_38	NMI	Oligoplites_saurus	3.35484	0.297568	1.63158	0.884615	6.99	0.62	2.08	1.84	0.31	0.19
MPEG_39	NMI	Oligoplites_saurus	3.09375	0.291605	1.57143	0.883838	6.79	0.64	1.98	1.75	0.33	0.21
MPEG_40	NMI	Oligoplites_saurus	2.96721	0.301667	1.93333	0.839779	6	0.61	1.81	1.52	0.29	0.15
MPEG_41	NMI	Oligoplites_saurus	4.19298	0.335203	2.11111	0.807531	7.13	0.57	2.39	1.93	0.38	0.18
MPEG_42	NMI	Oligoplites_saurus	3.07812	0.288012	1.86667	0.878173	6.84	0.64	1.97	1.73	0.28	0.15
MPEG_43	NMI	Oligoplites_saurus	3.60784	0.306667	1.625	0.755435	6	0.51	1.84	1.39	0.26	0.16
MPEG_44	NMI	Oligoplites_saurus	3.59184	0.312057	2	0.75	5.64	0.49	1.76	1.32	0.28	0.14
MPEG_45	NMI	Oligoplites_saurus	2.91011	0.231044	1.64286	0.949807	11.21	0.89	2.59	2.46	0.46	0.28
MPEG_46	NMI	Oligoplites_saurus	3.04762	0.24015	1.60714	0.835938	10.66	0.84	2.56	2.14	0.45	0.28
MPEG_47	NMI	Oligoplites_saurus	7.44828	0.252632	1.5	0.861111	8.55	0.29	2.16	1.86	0.39	0.26
MPEG_48	NMI	Oligoplites_saurus	2.6087	0.276498	1.75862	0.73	10.85	1.15	3	2.19	0.51	0.29
MPEG_49	NMI	Oligoplites_saurus	2.82075	0.288054	1.65517	0.829431	10.38	1.06	2.99	2.48	0.48	0.29
MPEG_50	NMI	Oligoplites_saurus	1.92628	0.273929	1.6087	0.818636	21.94	3.12	6.01	4.92	1.11	0.69
MPEG_51	NMI	Oligoplites_saurus	2.14068	0.26089	1.4697	0.877442	21.58	2.63	5.63	4.94	0.97	0.66
MPEG_52	NMI	Oligoplites_saurus	2.88199	0.306271	0.474576	0.803879	15.15	1.61	4.64	3.73	0.28	0.59
MPEG_53	NMI	Oligoplites_saurus	2.50296	0.323642	1.61905	0.79669	13.07	1.69	4.23	3.37	0.68	0.42
MPEG_54	NMI	Oligoplites_saurus	2.38043	0.300206	1.72727	0.732877	14.59	1.84	4.38	3.21	0.76	0.44
20160618_Caran_29	MIM	Oligoplites_saurus	2.65	0.344156	1.6	0.849057	1.54	0.2	0.53	0.45	0.08	0.05
20160618_Caran_30	MIM	Oligoplites_saurus	3.73333	0.345679	1.6	0.839286	1.62	0.15	0.56	0.47	0.08	0.05
20160618_Caran_31	MIM	Oligoplites_saurus	3.72727	0.314176	2.6	0.695122	2.61	0.22	0.82	0.57	0.13	0.05
20160618_Caran_32	MIM	Oligoplites_saurus	3.56522	0.324111	2.6	0.841463	2.53	0.23	0.82	0.69	0.13	0.05
20160618_Caran_33	MIM	Oligoplites_saurus	4	0.298246	2.75	0.661765	2.28	0.17	0.68	0.45	0.11	0.04
20160618_Caran_34	MIM	Oligoplites_saurus	2.8	0.319392	1.66667	0.702381	2.63	0.3	0.84	0.59	0.1	0.06
20160618_Caran_35	MIM	Oligoplites_saurus	3.5	0.307692	3	0.857143	1.82	0.16	0.56	0.48	0.12	0.04
20151205_Caran_63	MIM	Trachinotus_falcatus	2.82857	0.572254	3.5	0.949495	1.73	0.35	0.99	0.94	0.14	0.04
MPEG_55	NMI	Trachinotus_falcatus	3.82955	0.613843	2.47368	0.928783	5.49	0.88	3.37	3.13	0.47	0.19
MPEG_56	NMI	Trachinotus_falcatus	3.58333	0.614286	2.38095	0.866279	5.6	0.96	3.44	2.98	0.5	0.21
MPEG_57	NMI	Trachinotus_falcatus	3.69608	0.670819	2.25	0.938992	5.62	1.02	3.77	3.54	0.54	0.24
MPEG_58	NMI	Trachinotus_falcatus	4.14444	0.626891	2.47619	0.900804	5.95	0.9	3.73	3.36	0.52	0.21
20160618_Caran_25	MIM	Trachinotus_falcatus	4.15789	0.544828	2.25	0.860759	1.45	0.19	0.79	0.68	0.09	0.04
20160618_Caran_26	MIM	Trachinotus_falcatus	2.77778	0.520833	1.8	1.01333	1.44	0.27	0.75	0.76	0.09	0.05
20160618_Caran_27	MIM	Trachinotus_falcatus	2.31034	0.475177	2	0.686567	1.41	0.29	0.67	0.46	0.1	0.05
20160618_Caran_28	MIM	Trachinotus_falcatus	2.375	0.452381	2.4	1.01316	1.68	0.32	0.76	0.77	0.12	0.05
20160618_Caran_36	MIM	Trachinotus_falcatus	2.80769	0.51773	3.33333	0.90411	1.41	0.26	0.73	0.66	0.1	0.03
20160618_Caran_37	MIM	Trachinotus_falcatus	2.02778	0.459119	1.85714	1.09589	1.59	0.36	0.73	0.8	0.13	0.07
20160618_Caran_38	MIM	Trachinotus_falcatus	2.75758	0.579618	2.4	0.835165	1.57	0.33	0.91	0.76	0.12	0.05
20160618_Caran_39	MIM	Trachinotus_falcatus	2.51613	0.530612	2.6	0.884615	1.47	0.31	0.78	0.69	0.13	0.05
20150627_Mode_01	MOD	Flower	2.5625	2.10256	1.2	0.317073	0.39	0.32	0.82	0.26	0.18	0.15
20150627_Mode_02	MOD	Flower	2.27907	2.64865	0.75	0.22449	0.37	0.43	0.98	0.22	0.18	0.24
20150627_Mode_03	MOD	Flower	2	2.84848	1.15789	0.202128	0.33	0.47	0.94	0.19	0.22	0.19
20150627_Mode_04	MOD	Flower	4.59091	3.06061	1.2	0.188119	0.33	0.22	1.01	0.19	0.18	0.15
20150627_Mode_05	MOD	Flower	4.54545	3.44828	1.05882	0.38	0.29	0.22	1	0.38	0.18	0.17
20150627_Mode_06	MOD	Flower	3.7619	2.25714	0.75	0.341772	0.35	0.21	0.79	0.27	0.15	0.2
20150627_Mode_07	MOD	Flower	5.33333	2.85714	0.73913	0.2625	0.28	0.15	0.8	0.21	0.17	0.23
20150627_Mode_08	MOD	Flower	2.38889	0.413462	0.333333	0.255814	1.04	0.18	0.43	0.11	0.02	0.06
20160423_Mode_13	MOD	Flower	3.25806	0.230068	1.6	0.336634	4.39	0.31	1.01	0.34	0.08	0.05
20160618_Mode_14	MOD	Flower	1.68421	0.16	1.625	0.6875	2	0.19	0.32	0.22	0.13	0.08
20160924_Mode_70	MOD	Flower	1.80851	2.07317	1.07143	0.258824	0.41	0.47	0.85	0.22	0.15	0.14
20160924_Mode_71	MOD	Flower	1.52632	2.55882	1.16667	0.241379	0.34	0.57	0.87	0.21	0.14	0.12
20160924_Mode_72	MOD	Flower	0.970588	2.64	0.928571	0.378788	0.25	0.68	0.66	0.25	0.13	0.14
20160924_Mode_73	MOD	Flower	1.22368	2.38462	0.944444	0.311828	0.39	0.76	0.93	0.29	0.17	0.18
20160924_Mode_74	MOD	Flower	1.01351	2.88462	1.5	0.333333	0.26	0.74	0.75	0.25	0.18	0.12
20160924_Mode_75	MOD	Flower	1.57778	1.97222	1.11111	0.239437	0.36	0.45	0.71	0.17	0.2	0.18
20160924_Mode_76	MOD	Flower	1.16667	4.55	1.35714	0.241758	0.2	0.78	0.91	0.22	0.19	0.14
20160924_Mode_77	MOD	Flower	1.20968	2.88462	1.5	0.213333	0.26	0.62	0.75	0.16	0.18	0.12
20160924_Mode_78	MOD	Flower	1.20513	3.03226	0.764706	0.287234	0.31	0.78	0.94	0.27	0.13	0.17
20160924_Mode_79	MOD	Flower	0.969697	1.93939	0.947368	0.25	0.33	0.66	0.64	0.16	0.18	0.19
20160924_Mode_80	MOD	Flower	0.953488	3.15385	0.909091	0.219512	0.26	0.86	0.82	0.18	0.1	0.11
20160924_Mode_81	MOD	Flower	1.59184	2.68966	1	0.371795	0.29	0.49	0.78	0.29	0.14	0.14
20160924_Mode_82	MOD	Flower	1.31481	2.73077	1.16667	0.338028	0.26	0.54	0.71	0.24	0.14	0.12
20160924_Mode_83	MOD	Flower	1.08108	2.58065	1.15385	0.1375	0.31	0.74	0.8	0.11	0.15	0.13
20160924_Mode_84	MOD	Flower	1.04225	2.17647	0.857143	0.256757	0.34	0.71	0.74	0.19	0.18	0.21
20160924_Mode_85	MOD	Flower	1.16364	1.77778	1.27273	0.375	0.36	0.55	0.64	0.24	0.14	0.11
20160924_Mode_86	MOD	Flower	2.65385	2.875	0.75	0.231884	0.24	0.26	0.69	0.16	0.09	0.12
20160924_Mode_87	MOD	Flower	1.15493	3.90476	0.866667	0.317073	0.21	0.71	0.82	0.26	0.13	0.15
20160924_Mode_88	MOD	Flower	1.06154	2.22581	0.733333	0.202899	0.31	0.65	0.69	0.14	0.11	0.15
20160924_Mode_89	MOD	Flower	1.32727	3.17391	1.33333	0.273973	0.23	0.55	0.73	0.2	0.12	0.09
20160924_Mode_90	MOD	Flower	1.14062	2.7037	0.941176	0.178082	0.27	0.64	0.73	0.13	0.16	0.17
20160924_Mode_91	MOD	Flower	1.14493	2.46875	1.0625	0.253165	0.32	0.69	0.79	0.2	0.17	0.16
20160924_Mode_92	MOD	Flower	2.15152	2.15152	1.07692	0.295775	0.33	0.33	0.71	0.21	0.14	0.13
20160924_Mode_93	MOD	Flower	2.04762	1.34375	1.42857	0.488372	0.32	0.21	0.43	0.21	0.1	0.07
20160924_Mode_94	MOD	Flower	1.18919	3.25926	1.14286	0.261364	0.27	0.74	0.88	0.23	0.16	0.14
20160924_Mode_95	MOD	Flower	1.30303	3.44	1.35714	0.325581	0.25	0.66	0.86	0.28	0.19	0.14
20160924_Mode_96	MOD	Flower	1.07792	2.96429	1.21429	0.192771	0.28	0.77	0.83	0.16	0.17	0.14
20160924_Mode_97	MOD	Flower	1.06849	2.6	0.8125	0.282051	0.3	0.73	0.78	0.22	0.13	0.16
20160924_Mode_98	MOD	Flower	0.688312	2.12	1.4	0.358491	0.25	0.77	0.53	0.19	0.21	0.15
20160924_Mode_99	MOD	Flower	1.11268	2.92593	0.916667	0.265823	0.27	0.71	0.79	0.21	0.11	0.12
20160924_Mode_100	MOD	Flower	1.21311	3.36364	1.14286	0.256757	0.22	0.61	0.74	0.19	0.16	0.14
20160924_Mode_101	MOD	Flower	1.01449	2.5	0.684211	0.285714	0.28	0.69	0.7	0.2	0.13	0.19
20160924_Mode_102	MOD	Flower	1.66667	0.714286	0.92	0.7	0.56	0.24	0.4	0.28	0.23	0.25
20160924_Mode_103	MOD	Flower	1.18182	3.71429	0.611111	0.217949	0.21	0.66	0.78	0.17	0.11	0.18
20160924_Mode_104	MOD	Flower	0.925373	3.26316	0.833333	0.274194	0.19	0.67	0.62	0.17	0.1	0.12
20160924_Mode_105	MOD	Flower	1.22581	3.45455	0.9375	0.210526	0.22	0.62	0.76	0.16	0.15	0.16
20160924_Mode_106	MOD	Flower	2.82143	2.82143	1.21429	0.341772	0.28	0.28	0.79	0.27	0.17	0.14
20160924_Mode_107	MOD	Flower	1.02703	1.44304	1	0.368421	0.79	1.11	1.14	0.42	0.14	0.14
20160924_Mode_108	MOD	Flower	1.34228	3.125	1.16667	0.16	0.64	1.49	2	0.32	0.14	0.12
20150627_Mode_12	MOD	Seed	1.24	0.815789	1.33333	0.612903	0.38	0.25	0.31	0.19	0.04	0.03
20150627_Mode_13	MOD	Seed	1.42857	0.714286	1.33333	0.666667	0.42	0.21	0.3	0.2	0.04	0.03
20150627_Mode_14	MOD	Seed	1.03226	0.653061	1.75	0.6875	0.49	0.31	0.32	0.22	0.14	0.08
20150627_Mode_22	MOD	Seed	1.76087	0.496933	0.8125	0.691358	1.63	0.46	0.81	0.56	0.13	0.16
20151205_Mode_08	MOD	Seed	1.19231	0.775	0.25	0.870968	0.4	0.26	0.31	0.27	0.01	0.04
20151205_Mode_09	MOD	Seed	1.08333	0.433333	0.75	0.192308	0.6	0.24	0.26	0.05	0.03	0.04
20151205_Mode_10	MOD	Seed	1	0.245283	1.33333	0.615385	0.53	0.13	0.13	0.08	0.04	0.03
20151205_Mode_11	MOD	Seed	1.09091	1.09091	1.28571	0.75	0.22	0.22	0.24	0.18	0.09	0.07
20151205_Mode_12	MOD	Seed	0.787879	0.619048	2	0.538462	0.42	0.33	0.26	0.14	0.04	0.02
20151205_Mode_13	MOD	Seed	1.23077	0.615385	1.33333	0.5625	0.52	0.26	0.32	0.18	0.04	0.03
20151205_Mode_14	MOD	Seed	1	0.551724	0.75	0.53125	0.58	0.32	0.32	0.17	0.03	0.04
20151205_Mode_15	MOD	Seed	0.875	0.411765	1.5	0.571429	0.68	0.32	0.28	0.16	0.03	0.02
20151205_Mode_16	MOD	Seed	1	0.756098	1.15385	0.741935	0.41	0.31	0.31	0.23	0.15	0.13
20151205_Mode_17	MOD	Seed	0.965517	0.509091	1	0.642857	0.55	0.29	0.28	0.18	0.03	0.03
20151205_Mode_18	MOD	Seed	1.25926	0.618182	1.33333	0.588235	0.55	0.27	0.34	0.2	0.04	0.03
20151205_Mode_19	MOD	Seed	1.5	0.473684	1.75	0.740741	0.57	0.18	0.27	0.2	0.07	0.04
20160423_Mode_15	MOD	Seed	1.83721	0.448864	1.38462	0.708861	1.76	0.43	0.79	0.56	0.18	0.13
20160423_Mode_16	MOD	Seed	1.49153	0.411215	2.26316	0.784091	2.14	0.59	0.88	0.69	0.43	0.19
20160423_Mode_17	MOD	Seed	1.45614	0.32549	1.06667	0.60241	2.55	0.57	0.83	0.5	0.16	0.15
20160423_Mode_18	MOD	Seed	1.70175	0.468599	1.38889	0.721649	2.07	0.57	0.97	0.7	0.25	0.18
20160423_Mode_19	MOD	Seed	1.43103	0.397129	1.72727	0.626506	2.09	0.58	0.83	0.52	0.19	0.11
20160423_Mode_20	MOD	Seed	1.48936	0.378378	1.125	0.871429	1.85	0.47	0.7	0.61	0.18	0.16
20160423_Mode_21	MOD	Seed	1.66038	0.488889	1.46154	0.840909	1.8	0.53	0.88	0.74	0.38	0.26
20160423_Mode_26	MOD	Seed	1.55556	0.426396	1.26667	0.738095	1.97	0.54	0.84	0.62	0.19	0.15
20160423_Mode_27	MOD	Seed	1.66	0.441489	0.75	0.638554	1.88	0.5	0.83	0.53	0.21	0.28
20160423_Mode_28	MOD	Seed	1.79592	0.486188	0.75	0.795455	1.81	0.49	0.88	0.7	0.15	0.2
20160423_Mode_29	MOD	Seed	1.68627	0.361345	1.11765	0.593023	2.38	0.51	0.86	0.51	0.19	0.17
20160423_Mode_30	MOD	Seed	2.09434	0.536232	1.27273	0.747748	2.07	0.53	1.11	0.83	0.28	0.22
20160423_Mode_31	MOD	Seed	1.61765	0.462185	1.45455	0.836364	1.19	0.34	0.55	0.46	0.16	0.11
20160423_Mode_32	MOD	Seed	1.69388	0.522013	1.33333	0.710843	1.59	0.49	0.83	0.59	0.16	0.12
20160423_Mode_33	MOD	Seed	1.50794	0.463415	1.14286	0.915789	2.05	0.63	0.95	0.87	0.16	0.14
20160423_Mode_34	MOD	Seed	2.33333	0.477273	1.44444	0.607143	1.76	0.36	0.84	0.51	0.13	0.09
20160423_Mode_35	MOD	Seed	1.58182	0.371795	0.894737	0.83908	2.34	0.55	0.87	0.73	0.17	0.19
20160423_Mode_36	MOD	Seed	1.68627	0.452632	1.4375	0.883721	1.9	0.51	0.86	0.76	0.23	0.16
20160423_Mode_37	MOD	Seed	1.44231	0.547445	0.684211	0.946667	1.37	0.52	0.75	0.71	0.13	0.19
20160423_Mode_38	MOD	Seed	1.59184	0.490566	1.07143	0.782051	1.59	0.49	0.78	0.61	0.15	0.14
20160423_Mode_39	MOD	Seed	1.53191	0.404494	1.2	0.791667	1.78	0.47	0.72	0.57	0.18	0.15
20160924_Mode_01	MOD	Seed	1.34783	0.449275	1.33333	0.677419	0.69	0.23	0.31	0.21	0.04	0.03
20160924_Mode_02	MOD	Seed	1.19231	0.455882	1.66667	0.516129	0.68	0.26	0.31	0.16	0.05	0.03
20160924_Mode_03	MOD	Seed	1.17241	0.478873	1.25	0.5	0.71	0.29	0.34	0.17	0.05	0.04
20160924_Mode_04	MOD	Seed	1.03704	0.411765	0.8	0.464286	0.68	0.27	0.28	0.13	0.04	0.05
20160924_Mode_05	MOD	Seed	1.37037	0.660714	1.25	0.378378	0.56	0.27	0.37	0.14	0.05	0.04
20160924_Mode_06	MOD	Seed	0.866667	0.42623	0.428571	0.730769	0.61	0.3	0.26	0.19	0.03	0.07
20160924_Mode_07	MOD	Seed	1.0303	0.576271	1	0.529412	0.59	0.33	0.34	0.18	0.05	0.05
20160924_Mode_08	MOD	Seed	1.09677	0.492754	0.75	0.5	0.69	0.31	0.34	0.17	0.03	0.04
20160924_Mode_09	MOD	Seed	1.14286	0.592593	1.33333	0.46875	0.54	0.28	0.32	0.15	0.04	0.03
20160924_Mode_10	MOD	Seed	1.125	0.529412	1.25	0.925926	0.51	0.24	0.27	0.25	0.05	0.04
20160924_Mode_11	MOD	Seed	1.03333	0.455882	2.4	0.709677	0.68	0.3	0.31	0.22	0.12	0.05
20160924_Mode_12	MOD	Seed	0.967742	0.652174	1.125	0.633333	0.46	0.31	0.3	0.19	0.09	0.08
20160924_Mode_13	MOD	Seed	1.27273	0.756757	0.857143	0.464286	0.37	0.22	0.28	0.13	0.06	0.07
20160924_Mode_14	MOD	Seed	1.23077	0.484848	1.25	0.5625	0.66	0.26	0.32	0.18	0.05	0.04
20160924_Mode_15	MOD	Seed	1	0.568182	1.16667	0.64	0.44	0.25	0.25	0.16	0.07	0.06
20160924_Mode_16	MOD	Seed	1.17857	0.733333	1	0.424242	0.45	0.28	0.33	0.14	0.05	0.05
20160924_Mode_17	MOD	Seed	1.16667	0.777778	0.857143	0.742857	0.45	0.3	0.35	0.26	0.06	0.07
20160924_Mode_18	MOD	Seed	0.964286	0.72973	1.16667	0.666667	0.37	0.28	0.27	0.18	0.07	0.06
20160924_Mode_19	MOD	Seed	1.16	0.630435	1.2	0.517241	0.46	0.25	0.29	0.15	0.06	0.05
20160924_Mode_20	MOD	Seed	1.12	0.682927	0.6	0.678571	0.41	0.25	0.28	0.19	0.03	0.05
20160924_Mode_21	MOD	Seed	1.54167	0.880952	0.6	0.513514	0.42	0.24	0.37	0.19	0.03	0.05
20150627_Mode_10	MOD	Petiole	1.02632	0.367925	1.18182	0.487179	1.06	0.38	0.39	0.19	0.13	0.11
20150627_Mode_18	MOD	Petiole	1.07407	0.0575397	0.714286	0.655172	5.04	0.27	0.29	0.19	0.05	0.07
20150627_Mode_19	MOD	Petiole	1.35714	0.0815451	2	0.578947	4.66	0.28	0.38	0.22	0.08	0.04
20150627_Mode_20	MOD	Petiole	1.69565	0.102902	1.5	0.717949	3.79	0.23	0.39	0.28	0.18	0.12
20150627_Mode_21	MOD	Petiole	1.46667	0.080292	1.40909	0.954545	2.74	0.15	0.22	0.21	0.31	0.22
20151205_Mode_01	MOD	Petiole	1.11111	0.0671141	0.75	1	2.98	0.18	0.2	0.2	0.12	0.16
20151205_Mode_02	MOD	Petiole	2.05263	0.0833333	1.29412	0.923077	4.68	0.19	0.39	0.36	0.44	0.34
20151205_Mode_03	MOD	Petiole	1.79412	0.150246	0.724138	0.409836	4.06	0.34	0.61	0.25	0.42	0.58
20151205_Mode_04	MOD	Petiole	1.31818	0.18239	1.5625	0.586207	1.59	0.22	0.29	0.17	0.25	0.16
20151205_Mode_05	MOD	Petiole	2.65	0.355705	1.7	1.01887	1.49	0.2	0.53	0.54	0.17	0.1
20151205_Mode_06	MOD	Petiole	1.94737	0.373737	0.777778	0.513514	0.99	0.19	0.37	0.19	0.14	0.18
20151205_Mode_07	MOD	Petiole	3.33333	0.229885	1.2	0.6	0.87	0.06	0.2	0.12	0.06	0.05
20160423_Mode_01	MOD	Petiole	1.15789	0.0856031	1.63636	0.954545	2.57	0.19	0.22	0.21	0.18	0.11
20160423_Mode_02	MOD	Petiole	0.7	0.0451613	2.5	0.857143	3.1	0.2	0.14	0.12	0.05	0.02
20160423_Mode_03	MOD	Petiole	1.69697	0.0827179	1.22222	0.517857	6.77	0.33	0.56	0.29	0.11	0.09
20160423_Mode_04	MOD	Petiole	1.48	0.0800866	1.38095	0.702703	4.62	0.25	0.37	0.26	0.29	0.21
20160423_Mode_05	MOD	Petiole	1.24	0.0922619	1.25	0.677419	3.36	0.25	0.31	0.21	0.05	0.04
20160423_Mode_06	MOD	Petiole	1.33333	0.0838323	0.75	0.678571	3.34	0.21	0.28	0.19	0.09	0.12
20160423_Mode_07	MOD	Petiole	1.34783	0.0868347	1.18182	0.774194	3.57	0.23	0.31	0.24	0.13	0.11
20160423_Mode_08	MOD	Petiole	1.18182	0.0742857	2.66667	0.820513	5.25	0.33	0.39	0.32	0.08	0.03
20160423_Mode_09	MOD	Petiole	1.19355	0.0672727	2	0.72973	5.5	0.31	0.37	0.27	0.08	0.04
20160423_Mode_10	MOD	Petiole	1.28571	0.0596026	1.25	0.638889	6.04	0.28	0.36	0.23	0.05	0.04
20160423_Mode_11	MOD	Petiole	1.27586	0.0813187	2	0.72973	4.55	0.29	0.37	0.27	0.08	0.04
20160423_Mode_12	MOD	Petiole	1.38095	0.113281	0.952381	0.689655	2.56	0.21	0.29	0.2	0.2	0.21
20160423_Mode_14	MOD	Petiole	1.25926	0.447368	1.52632	1.02941	0.76	0.27	0.34	0.35	0.29	0.19
20160423_Mode_22	MOD	Petiole	1.26471	0.0767857	1.5	0.72093	5.6	0.34	0.43	0.31	0.03	0.02
20160423_Mode_23	MOD	Petiole	1.52174	0.0595238	1.5	0.885714	5.88	0.23	0.35	0.31	0.06	0.04
20160423_Mode_24	MOD	Petiole	1.75	0.0954545	0.833333	0.571429	4.4	0.24	0.42	0.24	0.05	0.06
20160423_Mode_25	MOD	Petiole	43.2	0.460554	1.53846	0.634259	4.69	0.05	2.16	1.37	0.2	0.13
20160618_Mode_01	MOD	Petiole	2.63636	0.138756	1.6	0.586207	2.09	0.11	0.29	0.17	0.24	0.15
20160618_Mode_02	MOD	Petiole	2.8	0.103194	0.875	0.547619	4.07	0.15	0.42	0.23	0.07	0.08
20160618_Mode_03	MOD	Petiole	1.875	0.105386	1.75	0.844444	4.27	0.24	0.45	0.38	0.07	0.04
20160618_Mode_04	MOD	Petiole	2.33333	0.0823529	3	0.642857	5.1	0.18	0.42	0.27	0.09	0.03
20160618_Mode_05	MOD	Petiole	2.41176	0.142361	0.947368	0.780488	2.88	0.17	0.41	0.32	0.18	0.19
20160618_Mode_06	MOD	Petiole	1.0303	0.918919	0.9	0.705882	0.37	0.33	0.34	0.24	0.18	0.2
20160618_Mode_08	MOD	Petiole	1.76923	0.0469388	1.70588	0.956522	4.9	0.13	0.23	0.22	0.29	0.17
20160618_Mode_09	MOD	Petiole	1.28571	0.0504202	1.6875	0.944444	3.57	0.14	0.18	0.17	0.27	0.16
20160618_Mode_10	MOD	Petiole	1.18182	0.121118	1.42857	0.794872	3.22	0.33	0.39	0.31	0.3	0.21
20160618_Mode_11	MOD	Petiole	2	0.0827068	2	0.909091	2.66	0.11	0.22	0.2	0.26	0.13
20160618_Mode_12	MOD	Petiole	1.64706	0.150538	1.05263	0.821429	1.86	0.17	0.28	0.23	0.2	0.19
20160618_Mode_13	MOD	Petiole	1	0.264706	0.941176	0.777778	0.68	0.18	0.18	0.14	0.16	0.17
20160924_Mode_22	MOD	Petiole	1.07692	0.124113	1.08163	0.828571	5.64	0.65	0.7	0.58	0.53	0.49
20160924_Mode_23	MOD	Petiole	1.1087	0.10303	0.422222	1	4.95	0.46	0.51	0.51	0.19	0.45
20160924_Mode_24	MOD	Petiole	0.93617	0.0583554	0.962963	1.38636	7.54	0.47	0.44	0.61	0.26	0.27
20160924_Mode_25	MOD	Petiole	1	0.141809	0.924528	1.01724	4.09	0.58	0.58	0.59	0.49	0.53
20160924_Mode_26	MOD	Petiole	1.09259	0.221805	0.764706	0.881356	2.66	0.54	0.59	0.52	0.39	0.51
20160924_Mode_27	MOD	Petiole	1.06897	0.0782828	1.1	0.935484	3.96	0.29	0.31	0.29	0.22	0.2
20160924_Mode_28	MOD	Petiole	1.45161	0.119681	1.03448	0.644444	3.76	0.31	0.45	0.29	0.3	0.29
20160924_Mode_29	MOD	Petiole	1.65	0.20625	1	0.515152	1.6	0.2	0.33	0.17	0.11	0.11
20160924_Mode_30	MOD	Petiole	0.956522	0.0670732	1.5	0.727273	3.28	0.23	0.22	0.16	0.18	0.12
20160924_Mode_31	MOD	Petiole	1.38095	0.116935	0.826087	0.517241	2.48	0.21	0.29	0.15	0.19	0.23
20160924_Mode_32	MOD	Petiole	2.21622	0.448087	1.16129	0.292683	1.83	0.37	0.82	0.24	0.36	0.31
20160924_Mode_33	MOD	Petiole	1.375	0.0814815	1.55	0.909091	2.7	0.16	0.22	0.2	0.31	0.2
20160924_Mode_34	MOD	Petiole	1.08333	0.118182	0.727273	0.653846	2.2	0.24	0.26	0.17	0.08	0.11
20160924_Mode_35	MOD	Petiole	1.6875	0.132353	2	0.703704	2.04	0.16	0.27	0.19	0.3	0.15
20160924_Mode_36	MOD	Petiole	0.916667	0.0364842	0.857143	0.863636	6.03	0.24	0.22	0.19	0.12	0.14
20160924_Mode_37	MOD	Petiole	1.55556	0.0773481	1.59091	0.964286	3.62	0.18	0.28	0.27	0.35	0.22
20160924_Mode_38	MOD	Petiole	1.53846	0.120482	1.16667	0.95	1.66	0.13	0.2	0.19	0.14	0.12
20160924_Mode_39	MOD	Petiole	1.33333	0.0366972	1.0625	0.8125	4.36	0.12	0.16	0.13	0.17	0.16
20160924_Mode_40	MOD	Petiole	1.25	0.0596659	1.71429	0.56	4.19	0.2	0.25	0.14	0.12	0.07
20160924_Mode_41	MOD	Petiole	1.08696	0.120773	1.04762	0.88	2.07	0.23	0.25	0.22	0.22	0.21
20160924_Mode_42	MOD	Petiole	2.71429	0.0940594	0.875	0.552632	4.04	0.14	0.38	0.21	0.07	0.08
20160924_Mode_43	MOD	Petiole	2.27273	0.146199	1.07143	0.52	1.71	0.11	0.25	0.13	0.15	0.14
20160924_Mode_44	MOD	Petiole	1.17857	0.20122	1.27273	0.666667	1.64	0.28	0.33	0.22	0.14	0.11
20160924_Mode_45	MOD	Petiole	1.75	0.115385	1.25	0.547619	3.64	0.24	0.42	0.23	0.05	0.04
20160924_Mode_46	MOD	Petiole	1.01852	0.119306	0.285714	0.436364	4.61	0.54	0.55	0.24	0.02	0.07
20160924_Mode_47	MOD	Petiole	1.61111	0.130631	1.125	0.568966	4.44	0.36	0.58	0.33	0.09	0.08
20160924_Mode_48	MOD	Petiole	1.22222	0.0715835	1	0.727273	4.61	0.27	0.33	0.24	0.03	0.03
20160924_Mode_49	MOD	Petiole	1.19231	0.078481	0.8	0.580645	3.95	0.26	0.31	0.18	0.04	0.05
20160924_Mode_50	MOD	Petiole	1.11429	0.0958231	1.5	0.384615	4.07	0.35	0.39	0.15	0.06	0.04
20160924_Mode_51	MOD	Petiole	1.29412	0.118598	1.16667	0.613636	3.71	0.34	0.44	0.27	0.07	0.06
20160924_Mode_52	MOD	Petiole	1.59259	0.140984	1	0.302326	3.05	0.27	0.43	0.13	0.02	0.02
20160924_Mode_53	MOD	Petiole	0.8	0.05	1.83333	1.5	2.4	0.15	0.12	0.18	0.11	0.06
20160924_Mode_54	MOD	Petiole	1	0.115385	1.4	1.09524	1.82	0.21	0.21	0.23	0.07	0.05
20160924_Mode_55	MOD	Petiole	5.0625	0.189696	2.66667	0.296296	4.27	0.16	0.81	0.24	0.08	0.03
20160924_Mode_56	MOD	Petiole	2.95833	0.144309	2.33333	0.464789	4.92	0.24	0.71	0.33	0.07	0.03
20160924_Mode_57	MOD	Petiole	2.89474	0.128505	0.714286	0.490909	4.28	0.19	0.55	0.27	0.05	0.07
20160924_Mode_58	MOD	Petiole	1.78261	0.0995146	4.5	0.682927	4.12	0.23	0.41	0.28	0.09	0.02
20160924_Mode_59	MOD	Petiole	2.36	0.12967	2	0.237288	4.55	0.25	0.59	0.14	0.06	0.03
20160924_Mode_60	MOD	Petiole	3.44444	0.147971	1.2	0.580645	4.19	0.18	0.62	0.36	0.06	0.05
20160924_Mode_61	MOD	Petiole	4.625	0.174941	0.833333	0.662162	4.23	0.16	0.74	0.49	0.05	0.06
20160924_Mode_62	MOD	Petiole	2.03704	0.131265	0.8	0.636364	4.19	0.27	0.55	0.35	0.04	0.05
20160924_Mode_63	MOD	Petiole	3.04762	0.164524	1.28571	0.453125	3.89	0.21	0.64	0.29	0.09	0.07
20160924_Mode_64	MOD	Petiole	3.53333	0.12297	1.8	0.622642	4.31	0.15	0.53	0.33	0.09	0.05
20160924_Mode_65	MOD	Petiole	5.45455	0.159151	1.6	0.35	3.77	0.11	0.6	0.21	0.08	0.05
20160924_Mode_66	MOD	Petiole	5.84615	0.209945	1.66667	0.381579	3.62	0.13	0.76	0.29	0.05	0.03
20160924_Mode_67	MOD	Petiole	6.90909	0.199475	1.8	0.723684	3.81	0.11	0.76	0.55	0.09	0.05
20160924_Mode_68	MOD	Petiole	3.55556	0.163265	1	0.640625	3.92	0.18	0.64	0.41	0.08	0.08
20160924_Mode_69	MOD	Petiole	6.88889	0.163588	2	0.322581	3.79	0.09	0.62	0.2	0.08	0.04
20150627_Mode_15	MOD	Leaf	29.8571	0.291086	1.42105	0.870813	7.18	0.07	2.09	1.82	0.27	0.19
20150627_Mode_16	MOD	Leaf	31.8	0.287004	1.92857	0.937107	5.54	0.05	1.59	1.49	0.27	0.14
20150627_Mode_17	MOD	Leaf	41	0.457249	1.16667	0.772358	2.69	0.03	1.23	0.95	0.07	0.06
20151205_Mode_20	MOD	Leaf	65.5	0.328321	0.5	0.755725	3.99	0.02	1.31	0.99	0.02	0.04
20151205_Mode_21	MOD	Leaf	44	1.02326	3.66667	0.840909	0.86	0.02	0.88	0.74	0.11	0.03
20151205_Mode_22	MOD	Leaf	50	0.980392	2	0.41	1.02	0.02	1	0.41	0.06	0.03
20160924_Mode_109	MOD	Leaf	17.9231	0.357911	1.1	0.733906	6.51	0.13	2.33	1.71	0.11	0.1
20160924_Mode_110	MOD	Leaf	44.25	0.455013	1	0.864407	3.89	0.04	1.77	1.53	0.1	0.1
20160924_Mode_111	MOD	Leaf	11.2727	0.256198	3	0.58871	4.84	0.11	1.24	0.73	0.18	0.06
20160924_Mode_112	MOD	Leaf	7.72727	0.288136	1.57143	0.717647	2.95	0.11	0.85	0.61	0.11	0.07
20160924_Mode_113	MOD	Leaf	19.6667	0.34104	10.6667	0.627119	1.73	0.03	0.59	0.37	0.32	0.03
20160924_Mode_114	MOD	Leaf	19.33	0.52	9.67	0.78	1.12	0.03	0.58	0.45	0.29	0.03
20160924_Mode_115	MOD	Leaf	33	0.29	2.8	0.75	3.45	0.03	0.99	0.74	0.14	0.05
20160924_Mode_116	MOD	Leaf	22	0.52	6.33	0.66	2.54	0.06	1.32	0.87	0.19	0.03
20160924_Mode_117	MOD	Leaf	7	0.33	1.5	0.65	1.5	0.07	0.49	0.32	0.06	0.04
20160924_Mode_118	MOD	Leaf	23.67	0.62	0.75	0.9	2.29	0.06	1.42	1.28	0.09	0.12
20160924_Mode_119	MOD	Leaf	10.33	0.2	3	0.84	1.53	0.03	0.31	0.26	0.12	0.04
20160924_Mode_120	MOD	Leaf	13.5	0.3	1	1	0.91	0.02	0.27	0.27	0.12	0.12
20160924_Mode_121	MOD	Leaf	16.5	0.19	3.75	0.91	1.77	0.02	0.33	0.3	0.15	0.04
20160924_Mode_122	MOD	Leaf	18.6	0.31	12.67	0.95	2.96	0.05	0.93	0.88	0.38	0.03
20160924_Mode_123	MOD	Leaf	14.54	0.36	2	0.85	5.3	0.13	1.89	1.61	0.16	0.08
20160924_Mode_124	MOD	Leaf	10.17	0.24	1.23	0.25	5.09	0.12	1.22	0.31	0.16	0.13
20160924_Mode_125	MOD	Leaf	21	0.44	4.5	0.9	2.39	0.05	1.05	0.95	0.27	0.06
20160924_Mode_126	MOD	Leaf	27.33	0.45	7	0.85	1.82	0.03	0.82	0.7	0.14	0.02
20160924_Mode_127	MOD	Leaf	8.67	0.24	1.29	0.62	2.16	0.06	0.52	0.32	0.09	0.07
20160924_Mode_128	MOD	Leaf	48.5	0.36	2.3	0.82	10.74	0.08	3.88	3.19	0.23	0.1
20160924_Mode_129	MOD	Leaf	20.6	0.25	2.2	0.77	4.14	0.05	1.03	0.79	0.11	0.05
20160924_Mode_130	MOD	Leaf	24.2	0.32	1.88	0.6	3.78	0.05	1.21	0.73	0.15	0.08
20160924_Mode_131	MOD	Leaf	46.25	0.33	3.75	0.61	5.65	0.04	1.85	1.12	0.15	0.04

## Sheet: Landmarks
"ID"	"Species"	"Class"	"Size_Class"	"Centroide"	"X1"	"Y1"	"X2"	"Y2"	"X3"	"Y3"	"X4"	"Y4"	"X5"	"Y5"	"X6"	"Y6"	"X7"	"Y7"	"X8"	"Y8"	"X9"	"Y9"	"X10"	"Y10"	"X11"	"Y11"	"X12"	"Y12"	"X13"	"Y13"	"X14"	"Y14"	"X15"	"Y15"	"X16"	"Y16"
20140722_Caran_01	Oligoplites_palometa	Mimetic	Juvenile	1.98093	3.962	3.124	4.026	3.049	4.327	2.885	4.545	2.829	4.591	2.708	4.914	2.826	5.051	3.018	5.033	3.034	5.396	2.962	5.303	3.106	5.415	3.243	5.001	3.143	5.032	3.143	4.62	3.33	4.346	3.33	4.188	3.308
20140722_Caran_02	Oligoplites_palometa	Mimetic	Juvenile	2.01229	3.922	3.093	3.982	3.015	4.279	2.838	4.546	2.805	4.75	2.759	4.903	2.845	5.057	3.035	5.026	3.033	5.418	3.046	5.303	3.153	5.385	3.31	4.998	3.144	5.033	3.148	4.577	3.296	4.374	3.305	4.157	3.274
20140722_Caran_03	Oligoplites_palometa	Mimetic	Juvenile	1.43724	4.214	3.069	4.257	3.018	4.454	2.916	4.649	2.88	4.739	2.813	4.897	2.903	5	3.001	4.985	3.001	5.27	2.982	5.198	3.065	5.261	3.187	4.973	3.09	4.99	3.094	4.721	3.23	4.493	3.24	4.36	3.214
20140722_Caran_04	Oligoplites_palometa	Mimetic	Juvenile	1.82397	4.07	2.993	4.14	2.929	4.409	2.807	4.641	2.782	4.724	2.676	4.95	2.814	5.085	2.971	5.056	2.971	5.411	2.914	5.307	3.043	5.411	3.184	5.037	3.074	5.07	3.09	4.674	3.218	4.407	3.215	4.263	3.186
20140722_Caran_05	Oligoplites_palometa	Mimetic	Juvenile	2.05559	3.858	3.02	3.931	2.956	4.177	2.836	4.473	2.785	4.613	2.655	4.865	2.838	5.009	3.042	4.973	3.038	5.356	3.007	5.237	3.159	5.283	3.338	4.942	3.142	4.969	3.159	4.518	3.303	4.243	3.283	4.071	3.237
20140722_Caran_06	Oligoplites_palometa	Mimetic	Juvenile	1.85806	4.057	3.026	4.129	2.947	4.361	2.812	4.615	2.75	4.752	2.648	4.936	2.775	5.095	2.908	5.082	2.931	5.418	2.883	5.328	3.013	5.417	3.153	5.059	3.039	5.088	3.045	4.697	3.208	4.465	3.23	4.278	3.188
20140722_Caran_07	Oligoplites_palometa	Mimetic	Juvenile	1.58497	4.08	3.115	4.125	3.056	4.321	2.945	4.542	2.898	4.627	2.832	4.837	2.906	4.955	3.031	4.936	3.046	5.229	2.979	5.164	3.112	5.209	3.26	4.922	3.144	4.948	3.152	4.604	3.289	4.396	3.292	4.259	3.261
20150627_Caran_01	Oligoplites_palometa	Mimetic	Juvenile	1.66164	4.613	3.538	4.669	3.471	5.004	3.356	5.122	3.335	5.212	3.263	5.388	3.323	5.557	3.474	5.545	3.484	5.847	3.423	5.762	3.551	5.837	3.687	5.516	3.581	5.545	3.587	5.212	3.733	5.007	3.76	4.781	3.72
20150627_Caran_02	Oligoplites_palometa	Mimetic	Juvenile	1.49514	3.942	2.771	4.015	2.723	4.345	2.677	4.43	2.673	4.538	2.612	4.653	2.695	4.785	2.809	4.77	2.814	5.022	2.727	4.992	2.861	5.069	2.936	4.771	2.908	4.787	2.914	4.479	3.037	4.23	3.027	4.067	3.002
20150627_Caran_04	Oligoplites_palometa	Mimetic	Juvenile	1.83379	4.476	3.374	4.553	3.305	4.886	3.149	5.065	3.123	5.182	3.031	5.361	3.118	5.521	3.259	5.502	3.266	5.859	3.254	5.756	3.359	5.808	3.522	5.488	3.384	5.513	3.389	5.141	3.566	4.913	3.589	4.685	3.574
20150627_Caran_06	Oligoplites_palometa	Mimetic	Juvenile	1.9431	3.771	2.83	3.834	2.767	4.221	2.626	4.39	2.611	4.518	2.506	4.695	2.628	4.853	2.757	4.855	2.788	5.206	2.784	5.118	2.872	5.166	2.982	4.861	2.891	4.886	2.9	4.457	3.087	4.226	3.095	3.922	3.053
20150627_Caran_07	Oligoplites_palometa	Mimetic	Juvenile	1.53465	3.955	2.851	4.007	2.798	4.385	2.673	4.476	2.672	4.598	2.617	4.721	2.701	4.849	2.829	4.835	2.832	5.069	2.818	5.064	2.893	5.085	2.983	4.818	2.92	4.831	2.926	4.51	3.039	4.292	3.055	4.113	3.025
20150627_Caran_08	Oligoplites_palometa	Mimetic	Juvenile	1.67448	3.91	2.768	3.988	2.698	4.313	2.614	4.461	2.601	4.586	2.563	4.725	2.595	4.871	2.736	4.864	2.754	5.104	2.689	5.091	2.827	5.174	2.957	4.854	2.868	4.876	2.882	4.526	3.006	4.329	3.016	4.059	2.98
20150627_Caran_09	Oligoplites_palometa	Mimetic	Juvenile	1.43675	3.94	2.836	3.996	2.784	4.327	2.7	4.409	2.696	4.508	2.652	4.59	2.703	4.759	2.809	4.745	2.816	5.01	2.802	4.946	2.867	5.023	2.916	4.733	2.9	4.754	2.905	4.459	3.031	4.244	3.042	4.055	3.013
20150627_Caran_10	Oligoplites_palometa	Mimetic	Juvenile	1.72344	3.85	2.856	3.913	2.798	4.276	2.655	4.384	2.637	4.46	2.532	4.679	2.634	4.837	2.806	4.823	2.812	5.144	2.798	5.028	2.906	5.098	3.011	4.763	2.903	4.813	2.903	4.479	3.06	4.252	3.094	4.019	3.053
20150627_Caran_12	Oligoplites_palometa	Mimetic	Juvenile	1.70888	3.874	2.818	3.95	2.761	4.251	2.653	4.397	2.633	4.518	2.559	4.678	2.623	4.839	2.768	4.827	2.785	5.138	2.771	5.053	2.869	5.113	3.025	4.817	2.89	4.845	2.891	4.477	3.048	4.261	3.063	4.03	3.018
20150627_Caran_15	Oligoplites_palometa	Mimetic	Juvenile	1.30041	4.242	2.991	4.299	2.948	4.599	2.903	4.674	2.9	4.77	2.865	4.848	2.903	4.998	2.999	4.985	3.012	5.197	2.953	5.174	3.068	5.226	3.163	4.971	3.101	4.987	3.111	4.725	3.201	4.544	3.193	4.368	3.167
20150627_Caran_16	Oligoplites_palometa	Mimetic	Juvenile	1.72284	4.106	3.01	4.171	2.953	4.551	2.833	4.652	2.831	4.803	2.763	4.925	2.833	5.098	2.993	5.082	2.997	5.413	2.96	5.321	3.084	5.286	3.226	5.055	3.124	5.089	3.115	4.708	3.256	4.446	3.259	4.284	3.204
20150627_Caran_17	Oligoplites_palometa	Mimetic	Juvenile	2.19509	3.987	3.029	4.084	2.951	4.55	2.794	4.665	2.783	4.834	2.663	5.035	2.769	5.259	2.987	5.246	2.998	5.63	2.978	5.485	3.095	5.61	3.211	5.199	3.122	5.222	3.126	4.765	3.321	4.485	3.339	4.211	3.29
20150627_Caran_18	Oligoplites_palometa	Mimetic	Juvenile	1.72077	4.063	2.973	4.15	2.909	4.453	2.826	4.599	2.816	4.722	2.727	4.868	2.789	5.041	2.95	5.031	2.958	5.324	2.893	5.269	3.021	5.349	3.129	5.035	3.063	5.046	3.08	4.688	3.221	4.466	3.228	4.228	3.175
20150627_Caran_19	Oligoplites_palometa	Mimetic	Juvenile	1.68332	4.13	2.949	4.208	2.884	4.588	2.78	4.684	2.776	4.816	2.714	4.943	2.788	5.101	2.939	5.075	2.93	5.382	2.958	5.333	3.021	5.388	3.132	5.072	3.035	5.092	3.036	4.76	3.174	4.513	3.185	4.297	3.163
20150627_Caran_20	Oligoplites_palometa	Mimetic	Juvenile	1.96126	4.027	3.033	4.111	2.958	4.454	2.836	4.636	2.811	4.785	2.721	4.933	2.814	5.146	2.978	5.122	2.993	5.49	2.993	5.377	3.097	5.457	3.27	5.111	3.111	5.131	3.131	4.718	3.293	4.461	3.293	4.228	3.242
20150627_Caran_22	Oligoplites_palometa	Mimetic	Juvenile	1.4105	4.199	2.994	4.257	2.936	4.555	2.857	4.65	2.848	4.699	2.79	4.839	2.837	4.999	2.93	4.987	2.937	5.23	2.857	5.193	2.978	5.266	3.102	4.988	3.03	5.003	3.033	4.723	3.172	4.521	3.186	4.336	3.154
20150627_Caran_24	Oligoplites_palometa	Mimetic	Juvenile	1.48427	4.199	2.961	4.27	2.908	4.596	2.871	4.738	2.86	4.805	2.803	4.91	2.874	5.063	2.992	5.047	2.992	5.319	2.946	5.25	3.054	5.296	3.194	5.034	3.094	5.052	3.089	4.765	3.206	4.559	3.222	4.345	3.185
20150627_Caran_25	Oligoplites_palometa	Mimetic	Juvenile	1.24527	4.256	3.03	4.311	2.98	4.566	2.921	4.663	2.916	4.694	2.866	4.825	2.906	4.966	2.983	4.957	2.995	5.184	2.989	5.14	3.045	5.199	3.131	4.957	3.085	4.971	3.084	4.725	3.193	4.536	3.209	4.391	3.181
20150627_Caran_26	Oligoplites_palometa	Mimetic	Juvenile	1.46059	4.197	2.937	4.265	2.899	4.585	2.89	4.666	2.887	4.744	2.826	4.889	2.888	5.024	2.992	5.013	2.999	5.281	2.909	5.239	3.033	5.287	3.165	5	3.098	5.024	3.097	4.744	3.218	4.531	3.211	4.31	3.135
20150627_Caran_28	Oligoplites_palometa	Mimetic	Juvenile	1.2453	4.245	3.015	4.308	2.957	4.562	2.898	4.667	2.895	4.737	2.86	4.857	2.926	4.981	3.013	4.967	3.017	5.164	2.972	5.148	3.065	5.151	3.158	4.952	3.103	4.973	3.1	4.718	3.195	4.535	3.19	4.376	3.171
20150627_Caran_30	Oligoplites_palometa	Mimetic	Juvenile	1.21133	4.245	2.962	4.3	2.912	4.592	2.875	4.662	2.877	4.743	2.851	4.839	2.901	4.949	2.992	4.93	2.987	5.17	2.978	5.11	3.066	5.148	3.153	4.926	3.079	4.939	3.085	4.701	3.15	4.508	3.143	4.379	3.113
20150822_Caran_04	Oligoplites_palometa	Mimetic	Juvenile	1.35317	2.874	2.155	2.92	2.112	3.182	2.029	3.308	2.018	3.392	1.95	3.5	2.036	3.64	2.12	3.631	2.139	3.877	2.093	3.834	2.207	3.882	2.303	3.612	2.23	3.629	2.233	3.375	2.331	3.177	2.339	3.023	2.309
20150822_Caran_05	Oligoplites_palometa	Mimetic	Juvenile	1.27816	2.918	2.136	2.97	2.085	3.21	2.015	3.323	2.007	3.375	1.957	3.511	2.008	3.649	2.102	3.634	2.111	3.853	2.065	3.817	2.171	3.844	2.301	3.616	2.198	3.641	2.208	3.391	2.296	3.16	2.305	3.048	2.282
20151003_Caran_01	Oligoplites_palometa	Mimetic	Juvenile	1.78701	2.855	2.262	2.925	2.185	3.249	2.045	3.398	2.031	3.509	1.928	3.697	2.034	3.869	2.211	3.853	2.221	4.169	2.165	4.086	2.318	4.142	2.516	3.83	2.335	3.855	2.337	3.468	2.489	3.223	2.497	3.121	2.472
20151003_Caran_02	Oligoplites_palometa	Mimetic	Juvenile	1.85803	2.87	2.249	2.935	2.175	3.323	2.022	3.431	2.006	3.587	1.926	3.739	1.999	3.923	2.165	3.905	2.178	4.245	2.119	4.153	2.265	4.232	2.416	3.887	2.286	3.91	2.293	3.516	2.458	3.258	2.468	3.062	2.431
20151003_Caran_03	Oligoplites_palometa	Mimetic	Juvenile	1.74768	2.822	2.181	2.898	2.116	3.258	2.008	3.405	1.995	3.517	1.918	3.658	1.952	3.834	2.132	3.817	2.152	4.117	2.089	4.048	2.22	4.109	2.381	3.798	2.254	3.821	2.262	3.462	2.415	3.232	2.429	3.019	2.402
20151003_Caran_04	Oligoplites_palometa	Mimetic	Juvenile	2.33739	2.611	2.186	2.712	2.1	3.154	1.944	3.326	1.927	3.439	1.795	3.742	1.929	3.949	2.141	3.93	2.163	4.341	2.078	4.226	2.264	4.31	2.47	3.891	2.297	3.928	2.308	3.389	2.489	3.136	2.506	2.872	2.452
20151003_Caran_05	Oligoplites_palometa	Mimetic	Juvenile	2.03858	2.841	2.178	2.947	2.101	3.325	1.986	3.509	1.962	3.65	1.886	3.797	1.945	4.015	2.152	3.996	2.172	4.376	2.133	4.262	2.293	4.305	2.488	3.959	2.291	3.996	2.293	3.552	2.47	3.308	2.475	3.057	2.44
20151003_Caran_07	Oligoplites_palometa	Mimetic	Juvenile	1.78164	2.825	2.188	2.901	2.118	3.255	2.008	3.392	1.999	3.537	1.92	3.694	1.991	3.83	2.162	3.816	2.17	4.145	2.111	4.059	2.254	4.134	2.411	3.806	2.282	3.825	2.286	3.451	2.436	3.227	2.439	2.995	2.394
20151205_Caran_02	Oligoplites_palometa	Mimetic	Juvenile	1.38156	2.374	1.85	2.426	1.805	2.698	1.685	2.791	1.665	2.895	1.594	3.021	1.68	3.159	1.785	3.143	1.797	3.412	1.758	3.326	1.858	3.401	1.959	3.118	1.879	3.149	1.881	2.844	2.014	2.669	2.027	2.57	2.019
20151205_Caran_03	Oligoplites_palometa	Mimetic	Juvenile	1.53028	4.013	2.877	4.07	2.815	4.407	2.71	4.48	2.706	4.551	2.637	4.728	2.696	4.88	2.841	4.869	2.856	5.153	2.843	5.077	2.939	5.135	3.064	4.839	2.953	4.86	2.954	4.548	3.07	4.314	3.058	4.174	3.037
20151205_Caran_05	Oligoplites_palometa	Mimetic	Juvenile	1.67029	3.887	2.835	3.967	2.772	4.324	2.682	4.438	2.656	4.559	2.606	4.713	2.677	4.846	2.797	4.831	2.807	5.118	2.759	5.06	2.875	5.142	3.015	4.821	2.921	4.845	2.937	4.494	3.077	4.246	3.075	4.069	3.039
20151205_Caran_06	Oligoplites_palometa	Mimetic	Juvenile	1.60586	3.901	2.88	3.983	2.797	4.322	2.696	4.404	2.687	4.511	2.613	4.648	2.684	4.814	2.818	4.801	2.827	5.122	2.803	5.032	2.915	5.1	3.037	4.79	2.928	4.813	2.935	4.473	3.058	4.235	3.066	4.096	3.053
20151205_Caran_07	Oligoplites_palometa	Mimetic	Juvenile	1.72824	3.918	2.87	3.997	2.799	4.352	2.692	4.463	2.685	4.615	2.605	4.738	2.688	4.908	2.825	4.891	2.834	5.21	2.781	5.142	2.925	5.189	3.061	4.886	2.95	4.908	2.964	4.552	3.095	4.313	3.095	4.107	3.075
20151205_Caran_08	Oligoplites_palometa	Mimetic	Juvenile	1.45945	4.007	2.883	4.06	2.827	4.376	2.732	4.469	2.728	4.582	2.68	4.67	2.744	4.839	2.852	4.822	2.866	5.093	2.822	5.035	2.928	5.101	3.017	4.808	2.959	4.834	2.965	4.541	3.072	4.3	3.069	4.167	3.051
20151205_Caran_11	Oligoplites_palometa	Mimetic	Juvenile	1.46908	3.947	2.891	4.017	2.815	4.32	2.718	4.405	2.708	4.499	2.637	4.608	2.726	4.699	2.772	4.702	2.787	5.07	2.803	4.999	2.872	5.082	2.923	4.768	2.927	4.785	2.927	4.485	3.063	4.264	3.07	4.126	3.043
20151205_Caran_12	Oligoplites_palometa	Mimetic	Juvenile	1.58068	3.978	2.861	4.046	2.809	4.374	2.725	4.475	2.712	4.543	2.651	4.74	2.726	4.878	2.864	4.867	2.871	5.148	2.813	5.079	2.932	5.154	3.053	4.848	2.974	4.87	2.979	4.541	3.085	4.299	3.081	4.141	3.048
20151205_Caran_13	Oligoplites_palometa	Mimetic	Juvenile	1.67128	3.958	2.855	4.033	2.794	4.382	2.691	4.488	2.683	4.591	2.608	4.747	2.724	4.926	2.851	4.915	2.856	5.199	2.879	5.147	2.932	5.201	3.039	4.875	2.958	4.912	2.956	4.544	3.075	4.302	3.076	4.155	3.051
20151205_Caran_15	Oligoplites_palometa	Mimetic	Juvenile	1.4728	3.96	2.925	4.022	2.863	4.341	2.776	4.439	2.773	4.548	2.72	4.658	2.793	4.813	2.904	4.793	2.917	5.082	2.903	4.996	2.994	5.038	3.115	4.777	3.015	4.794	3.015	4.504	3.139	4.307	3.156	4.136	3.108
20151205_Caran_16	Oligoplites_palometa	Mimetic	Juvenile	1.28744	4.037	2.877	4.092	2.817	4.351	2.757	4.441	2.752	4.479	2.69	4.631	2.763	4.764	2.848	4.76	2.86	5.011	2.881	4.953	2.929	4.988	3.004	4.74	2.944	4.76	2.95	4.501	3.042	4.308	3.046	4.178	3.025
20151205_Caran_18	Oligoplites_palometa	Mimetic	Juvenile	1.77929	3.936	2.82	4.003	2.761	4.377	2.681	4.477	2.662	4.578	2.609	4.766	2.7	4.954	2.835	4.931	2.85	5.25	2.854	5.172	2.968	5.235	3.101	4.91	2.972	4.937	2.977	4.521	3.089	4.28	3.076	4.134	3.048
20151205_Caran_19	Oligoplites_palometa	Mimetic	Juvenile	1.4851	3.978	2.884	4.047	2.803	4.343	2.723	4.464	2.708	4.577	2.665	4.681	2.727	4.822	2.83	4.815	2.85	5.081	2.812	5.033	2.916	5.074	3.03	4.802	2.95	4.823	2.961	4.503	3.064	4.254	3.057	4.154	3.044
20151205_Caran_20	Oligoplites_palometa	Mimetic	Juvenile	1.36901	3.997	2.856	4.055	2.796	4.335	2.738	4.434	2.728	4.541	2.687	4.634	2.734	4.774	2.853	4.765	2.856	5.028	2.825	4.959	2.928	5.011	3.029	4.743	2.955	4.763	2.959	4.479	3.049	4.276	3.038	4.139	3.013
20151205_Caran_21	Oligoplites_palometa	Mimetic	Juvenile	1.68824	3.895	2.846	3.96	2.79	4.34	2.686	4.443	2.676	4.548	2.589	4.72	2.708	4.87	2.835	4.858	2.848	5.168	2.831	5.044	2.939	5.085	3.089	4.834	2.955	4.863	2.962	4.494	3.097	4.227	3.097	4.072	3.045
20151205_Caran_22	Oligoplites_palometa	Mimetic	Juvenile	1.46616	4.029	2.865	4.101	2.802	4.405	2.729	4.496	2.73	4.602	2.67	4.733	2.744	4.871	2.857	4.86	2.865	5.096	2.815	5.062	2.92	5.13	3.017	4.844	2.963	4.855	2.977	4.554	3.074	4.309	3.071	4.178	3.037
20151205_Caran_23	Oligoplites_palometa	Mimetic	Juvenile	1.69303	3.879	2.929	3.939	2.863	4.287	2.724	4.382	2.718	4.503	2.648	4.639	2.704	4.845	2.86	4.818	2.872	5.114	2.873	5.058	2.955	5.127	3.089	4.803	2.989	4.831	2.994	4.459	3.128	4.229	3.127	4.056	3.106
20151205_Caran_24	Oligoplites_palometa	Mimetic	Juvenile	1.65144	3.912	2.868	3.988	2.798	4.354	2.688	4.437	2.684	4.551	2.615	4.746	2.694	4.789	2.795	4.805	2.829	5.172	2.809	5.009	2.934	5.161	3.051	4.85	2.971	4.87	2.972	4.505	3.096	4.253	3.094	4.116	3.081
20151205_Caran_26	Oligoplites_palometa	Mimetic	Juvenile	1.53468	3.976	2.86	4.041	2.802	4.356	2.706	4.47	2.698	4.566	2.63	4.713	2.709	4.852	2.805	4.842	2.827	5.142	2.81	5.036	2.892	5.087	2.947	4.845	2.932	4.862	2.943	4.548	3.057	4.27	3.058	4.134	3.032
20151205_Caran_27	Oligoplites_palometa	Mimetic	Juvenile	1.34595	4.017	2.858	4.074	2.807	4.361	2.741	4.454	2.748	4.557	2.703	4.647	2.759	4.785	2.876	4.772	2.886	5.024	3.034	4.965	3.035	4.998	3.11	4.751	2.987	4.771	3.006	4.496	3.066	4.302	3.048	4.203	3.034
20151205_Caran_29	Oligoplites_palometa	Mimetic	Juvenile	1.20952	4.063	2.897	4.102	2.829	4.382	2.747	4.465	2.737	4.529	2.7	4.617	2.728	4.763	2.816	4.75	2.826	4.99	2.816	4.934	2.886	4.978	2.971	4.738	2.91	4.758	2.913	4.513	2.998	4.353	3.003	4.223	3.006
20151205_Caran_32	Oligoplites_palometa	Mimetic	Juvenile	1.26576	4.032	2.838	4.078	2.787	4.378	2.713	4.457	2.719	4.547	2.698	4.637	2.749	4.772	2.811	4.769	2.818	5	2.792	4.951	2.874	4.998	2.959	4.754	2.903	4.759	2.914	4.51	2.99	4.342	2.977	4.188	2.982
20151205_Caran_34	Oligoplites_palometa	Mimetic	Juvenile	1.63452	3.958	2.839	4.013	2.776	4.377	2.656	4.465	2.655	4.558	2.572	4.73	2.674	4.891	2.799	4.874	2.811	5.171	2.793	5.101	2.894	5.166	3.01	4.856	2.912	4.877	2.929	4.54	3.036	4.295	3.043	4.138	3.009
20151205_Caran_35	Oligoplites_palometa	Mimetic	Juvenile	1.44891	3.942	2.83	4.012	2.781	4.331	2.718	4.402	2.713	4.52	2.649	4.641	2.726	4.764	2.807	4.751	2.825	5.034	2.804	4.96	2.891	5.035	2.991	4.74	2.926	4.757	2.932	4.479	3.045	4.233	3.045	4.085	3.012
20151205_Caran_37	Oligoplites_palometa	Mimetic	Juvenile	1.20984	4.038	2.834	4.094	2.781	4.343	2.716	4.426	2.711	4.522	2.673	4.621	2.715	4.737	2.79	4.72	2.798	4.95	2.775	4.91	2.856	4.952	2.946	4.726	2.889	4.729	2.898	4.48	2.979	4.303	2.985	4.201	2.98
20151205_Caran_39	Oligoplites_palometa	Mimetic	Juvenile	1.33037	4.02	2.816	4.072	2.766	4.368	2.715	4.454	2.713	4.55	2.673	4.647	2.722	4.775	2.8	4.768	2.818	5.026	2.843	4.967	2.893	5.019	2.953	4.755	2.908	4.771	2.918	4.471	3.009	4.297	3.003	4.154	2.965
20151205_Caran_40	Oligoplites_palometa	Mimetic	Juvenile	1.39142	3.963	2.846	4.011	2.793	4.322	2.703	4.413	2.702	4.49	2.65	4.617	2.714	4.757	2.814	4.743	2.821	5.001	2.773	4.944	2.881	5.005	2.979	4.728	2.919	4.745	2.928	4.473	3.026	4.235	3.025	4.126	2.997
20151205_Caran_42	Oligoplites_palometa	Mimetic	Juvenile	1.54437	3.94	2.821	4.014	2.762	4.368	2.674	4.435	2.669	4.552	2.595	4.659	2.665	4.84	2.807	4.826	2.83	5.092	2.779	5.011	2.885	5.059	3	4.812	2.941	4.829	2.956	4.486	3.05	4.263	3.042	4.106	3.019
20151205_Caran_43	Oligoplites_palometa	Mimetic	Juvenile	1.24829	4.04	2.834	4.092	2.782	4.364	2.732	4.448	2.731	4.49	2.692	4.634	2.732	4.741	2.799	4.733	2.819	4.961	2.759	4.943	2.871	4.967	2.97	4.746	2.913	4.759	2.925	4.517	3.01	4.301	3.015	4.174	2.987
20151205_Caran_44	Oligoplites_palometa	Mimetic	Juvenile	1.29587	3.974	2.889	4.029	2.813	4.317	2.729	4.404	2.726	4.478	2.676	4.572	2.727	4.726	2.807	4.715	2.821	4.967	2.835	4.904	2.903	4.94	2.968	4.699	2.904	4.716	2.912	4.426	3.002	4.269	3.005	4.118	2.999
20151205_Caran_45	Oligoplites_palometa	Mimetic	Juvenile	1.22952	4.037	2.85	4.082	2.801	4.363	2.719	4.421	2.72	4.502	2.677	4.579	2.712	4.73	2.787	4.729	2.804	4.975	2.819	4.928	2.874	4.956	2.931	4.725	2.891	4.733	2.903	4.492	2.984	4.303	2.997	4.182	2.977
20151205_Caran_46	Oligoplites_palometa	Mimetic	Juvenile	1.30766	4.054	2.812	4.117	2.76	4.41	2.709	4.48	2.707	4.564	2.675	4.666	2.723	4.804	2.802	4.788	2.828	5.049	2.804	4.989	2.891	5.035	2.976	4.771	2.92	4.785	2.928	4.526	3.005	4.326	3.003	4.194	2.982
20151205_Caran_48	Oligoplites_palometa	Mimetic	Juvenile	1.42977	3.979	2.856	4.039	2.791	4.337	2.71	4.427	2.704	4.515	2.627	4.657	2.717	4.794	2.821	4.778	2.837	5.056	2.833	4.987	2.905	5.039	2.996	4.762	2.928	4.79	2.945	4.456	3.043	4.279	3.025	4.152	3.017
20151205_Caran_51	Oligoplites_palometa	Mimetic	Juvenile	1.53591	3.968	2.837	4.033	2.778	4.358	2.687	4.452	2.68	4.564	2.607	4.697	2.66	4.827	2.806	4.812	2.828	5.109	2.814	5.032	2.903	5.115	3.026	4.795	2.935	4.809	2.952	4.497	3.045	4.262	3.03	4.123	3.009
20151205_Caran_52	Oligoplites_palometa	Mimetic	Juvenile	1.4896	3.928	2.863	3.989	2.798	4.316	2.682	4.4	2.676	4.504	2.621	4.623	2.69	4.796	2.807	4.784	2.822	5.042	2.788	4.997	2.87	4.978	2.966	4.778	2.917	4.792	2.932	4.48	3.046	4.247	3.049	4.093	3.016
20151205_Caran_54	Oligoplites_palometa	Mimetic	Juvenile	1.77394	3.858	2.852	3.931	2.783	4.304	2.648	4.395	2.639	4.486	2.564	4.679	2.646	4.87	2.796	4.87	2.813	5.165	2.754	5.101	2.894	5.159	3.043	4.854	2.912	4.868	2.933	4.466	3.059	4.243	3.063	4.057	3.04
20151205_Caran_55	Oligoplites_palometa	Mimetic	Juvenile	1.57395	3.939	2.865	4.017	2.788	4.334	2.695	4.435	2.692	4.524	2.623	4.694	2.71	4.848	2.833	4.824	2.837	5.127	2.819	5.028	2.928	5.083	3.073	4.803	2.941	4.831	2.951	4.499	3.06	4.246	3.067	4.115	3.04
20151205_Caran_57	Oligoplites_palometa	Mimetic	Juvenile	1.2302	4.003	2.861	4.051	2.807	4.306	2.723	4.393	2.717	4.485	2.678	4.586	2.718	4.702	2.791	4.695	2.805	4.926	2.786	4.887	2.84	4.933	2.913	4.691	2.886	4.701	2.893	4.479	2.991	4.269	3.005	4.149	2.99
20151205_Caran_59	Oligoplites_palometa	Mimetic	Juvenile	1.27344	4.007	2.842	4.06	2.796	4.337	2.736	4.408	2.736	4.49	2.701	4.584	2.732	4.721	2.812	4.717	2.82	4.947	2.748	4.916	2.843	4.971	2.945	4.721	2.907	4.727	2.917	4.474	3.012	4.236	3.014	4.145	2.995
20151205_Caran_61	Oligoplites_palometa	Mimetic	Juvenile	1.27855	4.042	2.852	4.087	2.795	4.349	2.706	4.453	2.702	4.524	2.656	4.66	2.72	4.763	2.782	4.757	2.794	5.005	2.771	4.944	2.856	4.985	2.961	4.753	2.881	4.766	2.89	4.508	2.981	4.3	3.002	4.189	2.983
20151205_Caran_62	Oligoplites_palometa	Mimetic	Juvenile	1.5103	3.97	2.845	4.044	2.774	4.338	2.697	4.442	2.685	4.564	2.642	4.659	2.675	4.811	2.8	4.802	2.818	5.097	2.782	5.05	2.854	5.095	2.884	4.792	2.92	4.808	2.927	4.491	3.044	4.228	3.027	4.116	2.996
20160423_Caran_01	Oligoplites_palometa	Mimetic	Juvenile	1.44638	4.577	3.396	4.619	3.348	4.81	3.258	5.041	3.235	5.128	3.18	5.292	3.221	5.417	3.34	5.409	3.349	5.432	3.354	5.681	3.319	5.62	3.415	5.408	3.446	5.417	3.46	5.155	3.591	4.903	3.612	4.745	3.565
20160423_Caran_02	Oligoplites_palometa	Mimetic	Juvenile	1.35307	4.548	3.27	4.603	3.225	4.813	3.169	4.992	3.162	5.082	3.127	5.183	3.145	5.316	3.225	5.308	3.243	5.482	3.108	5.49	3.264	5.567	3.376	5.31	3.329	5.324	3.341	5.098	3.479	4.841	3.513	4.69	3.448
20160423_Caran_03	Oligoplites_palometa	Mimetic	Juvenile	1.51585	4.545	3.261	4.615	3.206	4.798	3.148	5.052	3.13	5.141	3.071	5.287	3.125	5.399	3.258	5.397	3.27	5.641	3.192	5.587	3.329	5.646	3.466	5.386	3.367	5.402	3.377	5.12	3.503	4.899	3.505	4.706	3.484
20160423_Caran_04	Oligoplites_palometa	Mimetic	Juvenile	2.45043	4.327	3.321	4.418	3.239	4.731	3.097	5.059	3.039	5.098	2.868	5.479	3.051	5.725	3.266	5.71	3.29	6.084	3.177	6.009	3.377	6.113	3.567	5.662	3.413	5.705	3.425	5.165	3.62	4.862	3.642	4.662	3.591
20160423_Caran_05	Oligoplites_palometa	Mimetic	Juvenile	2.42257	4.211	3.505	4.281	3.418	4.558	3.264	4.922	3.184	5.091	3.068	5.349	3.201	5.553	3.401	5.546	3.42	6.011	3.466	5.864	3.558	5.973	3.676	5.544	3.558	5.575	3.572	5.035	3.726	4.724	3.741	4.539	3.729
20160423_Caran_06	Oligoplites_palometa	Mimetic	Juvenile	1.57352	4.665	3.368	4.726	3.313	4.951	3.23	5.173	3.211	5.301	3.164	5.454	3.207	5.56	3.338	5.547	3.346	5.828	3.288	5.749	3.408	5.819	3.529	5.536	3.447	5.552	3.448	5.251	3.587	5.046	3.596	4.835	3.575
20160423_Caran_07	Oligoplites_palometa	Mimetic	Juvenile	2.21109	4.425	3.354	4.49	3.293	4.798	3.146	5.068	3.111	5.261	3.002	5.436	3.132	5.656	3.294	5.639	3.315	6.016	3.212	5.933	3.371	6.058	3.517	5.634	3.442	5.655	3.455	5.173	3.641	4.845	3.627	4.674	3.588
20160423_Caran_08	Oligoplites_palometa	Mimetic	Juvenile	2.48875	4.091	3.392	4.197	3.304	4.539	3.151	4.809	3.101	5.058	2.987	5.335	3.124	5.394	3.238	5.391	3.246	5.923	3.224	5.801	3.399	5.886	3.618	5.5	3.454	5.536	3.462	4.975	3.73	4.625	3.748	4.377	3.682
20160423_Caran_10	Oligoplites_palometa	Mimetic	Juvenile	1.25455	4.578	3.457	4.629	3.43	4.747	3.401	4.981	3.411	5.034	3.377	5.181	3.406	5.282	3.465	5.277	3.473	5.488	3.388	5.454	3.491	5.481	3.576	5.275	3.552	5.291	3.555	5.068	3.677	4.854	3.687	4.708	3.661
20160423_Caran_12	Oligoplites_palometa	Mimetic	Juvenile	1.31647	4.723	3.364	4.764	3.313	4.969	3.245	5.145	3.235	5.224	3.194	5.373	3.24	5.462	3.33	5.457	3.343	5.692	3.284	5.634	3.401	5.668	3.525	5.443	3.427	5.454	3.441	5.208	3.534	4.993	3.541	4.851	3.505
20160423_Caran_14	Oligoplites_palometa	Mimetic	Juvenile	3.76773	3.741	3.333	3.86	3.229	4.319	3.012	4.723	2.951	4.948	2.702	5.428	2.978	5.818	3.226	5.79	3.244	6.476	3.1	6.288	3.315	6.529	3.53	5.805	3.409	5.837	3.411	4.92	3.759	4.451	3.759	4.178	3.713
20160423_Caran_15	Oligoplites_palometa	Mimetic	Juvenile	2.56901	4.2	3.327	4.287	3.245	4.591	3.089	4.843	3.028	5.205	2.901	5.361	3.039	5.666	3.235	5.629	3.254	6.121	3.319	5.951	3.444	5.996	3.641	5.588	3.389	5.633	3.396	5.074	3.6	4.718	3.628	4.543	3.579
20160423_Caran_16	Oligoplites_palometa	Mimetic	Juvenile	1.96145	4.407	3.432	4.474	3.36	4.797	3.209	5.01	3.179	5.188	3.111	5.343	3.189	5.517	3.327	5.499	3.336	5.84	3.164	5.762	3.329	5.907	3.458	5.488	3.443	5.511	3.444	5.109	3.619	4.822	3.632	4.646	3.611
20160423_Caran_17	Oligoplites_palometa	Mimetic	Juvenile	1.53954	4.595	3.326	4.656	3.27	4.911	3.173	5.104	3.154	5.171	3.09	5.335	3.154	5.458	3.27	5.445	3.276	5.714	3.249	5.659	3.354	5.72	3.487	5.45	3.383	5.463	3.396	5.181	3.526	4.893	3.53	4.745	3.493
20160423_Caran_21	Oligoplites_palometa	Mimetic	Juvenile	1.50107	4.566	3.394	4.624	3.344	4.86	3.256	5.032	3.227	5.12	3.171	5.27	3.213	5.414	3.338	5.405	3.356	5.68	3.312	5.604	3.409	5.667	3.507	5.397	3.444	5.414	3.449	5.106	3.585	4.857	3.603	4.758	3.564
20160423_Caran_22	Oligoplites_palometa	Mimetic	Juvenile	0.993442	4.718	3.305	4.762	3.261	4.917	3.227	5.028	3.224	5.088	3.203	5.176	3.214	5.28	3.259	5.27	3.265	5.453	3.233	5.432	3.283	5.474	3.342	5.276	3.325	5.286	3.332	5.116	3.413	4.917	3.44	4.833	3.419
20160423_Caran_23	Oligoplites_palometa	Mimetic	Juvenile	1.33996	4.636	3.309	4.694	3.258	4.915	3.19	5.001	3.182	5.155	3.125	5.282	3.173	5.39	3.26	5.38	3.278	5.614	3.202	5.563	3.318	5.628	3.434	5.376	3.36	5.396	3.382	5.141	3.488	4.929	3.496	4.775	3.47
20160423_Caran_25	Oligoplites_palometa	Mimetic	Juvenile	1.31339	4.683	3.384	4.722	3.341	4.918	3.264	5.075	3.252	5.118	3.201	5.293	3.236	5.415	3.318	5.405	3.337	5.605	3.243	5.584	3.368	5.627	3.484	5.391	3.414	5.403	3.421	5.176	3.553	4.913	3.561	4.783	3.52
20160423_Caran_26	Oligoplites_palometa	Mimetic	Juvenile	1.20715	4.669	3.301	4.717	3.266	4.903	3.213	5.052	3.208	5.157	3.159	5.24	3.201	5.351	3.272	5.335	3.289	5.546	3.242	5.515	3.326	5.576	3.405	5.336	3.364	5.356	3.368	5.145	3.484	4.926	3.502	4.806	3.472
20160423_Caran_27	Oligoplites_palometa	Mimetic	Juvenile	1.36127	4.677	3.341	4.729	3.284	4.947	3.208	5.091	3.196	5.175	3.135	5.309	3.179	5.446	3.28	5.429	3.294	5.668	3.215	5.611	3.327	5.688	3.428	5.423	3.374	5.443	3.379	5.2	3.509	4.94	3.534	4.832	3.5
MPEG_01	Oligoplites_palometa	Mimetic	Adult	14.1305	1.728	3.999	2.135	3.762	3.448	3.228	4.889	2.737	5.744	2.118	7.278	2.754	9.269	3.626	9.345	3.762	11.768	3.236	10.955	4.245	11.667	5.321	9.641	4.497	10.024	4.423	5.516	5.719	4.211	5.66	3.152	5.346
MPEG_02	Oligoplites_palometa	Mimetic	Juvenile	4.65933	2.031	2.167	2.21	2.088	2.682	1.974	3.32	1.849	3.827	1.886	4.21	2.007	4.742	2.315	4.63	2.319	5.402	2.301	5.172	2.525	5.411	2.758	4.632	2.556	4.755	2.574	3.625	2.939	2.971	2.936	2.567	2.861
MPEG_03	Oligoplites_palometa	Mimetic	Juvenile	3.54027	2.391	2.354	2.481	2.269	2.906	2.052	3.406	1.943	3.717	1.755	3.995	2.028	4.41	2.236	4.363	2.259	4.849	2.028	4.792	2.297	4.962	2.462	4.351	2.472	4.443	2.463	3.552	2.821	3.066	2.807	2.825	2.712
MPEG_04	Oligoplites_palometa	Mimetic	Juvenile	2.64075	2.022	1.916	2.121	1.84	2.482	1.692	2.832	1.642	3.121	1.566	3.205	1.661	3.513	1.813	3.482	1.817	4.011	1.851	3.866	1.927	4.033	1.984	3.382	2.057	3.445	2.038	2.973	2.292	2.562	2.304	2.391	2.239
MPEG_05	Oligoplites_palometa	Mimetic	Juvenile	3.58032	1.936	2.164	2.05	2.066	2.432	1.851	2.981	1.741	3.293	1.51	3.517	1.77	3.976	2.026	3.923	2.026	4.59	2.017	4.354	2.188	4.472	2.29	3.945	2.229	4.017	2.224	3.171	2.607	2.708	2.607	2.399	2.538
MPEG_06	Oligoplites_palometa	Mimetic	Juvenile	1.78823	1.169	1.115	1.246	1.072	1.468	0.981	1.621	0.971	1.909	0.949	2.007	1.033	2.144	1.122	2.096	1.102	2.429	1.143	2.365	1.181	2.379	1.241	2.346	1.362	2.383	1.357	1.746	1.362	1.55	1.35	1.431	1.341
MPEG_07	Oligoplites_palometa	Mimetic	Juvenile	3.63494	1.277	1.622	1.426	1.509	1.845	1.334	2.295	1.222	2.511	1.019	2.842	1.244	3.355	1.475	3.283	1.472	3.911	1.325	3.77	1.544	3.958	1.816	3.292	1.656	3.37	1.647	2.492	2.069	2.036	2.087	1.748	2.019
MPEG_08	Oligoplites_palometa	Mimetic	Juvenile	3.01546	1.375	1.501	1.522	1.427	1.917	1.308	2.16	1.258	2.612	1.199	2.737	1.28	2.846	1.305	2.867	1.361	3.609	1.483	3.528	1.592	3.655	1.71	3.117	1.651	3.145	1.648	2.459	2	2.039	2.003	1.774	1.922
MPEG_09	Oligoplites_palometa	Mimetic	Juvenile	2.32997	1.575	1.554	1.652	1.47	1.964	1.362	2.143	1.328	2.436	1.23	2.634	1.359	2.871	1.489	2.85	1.495	3.273	1.495	3.171	1.566	3.294	1.665	2.844	1.64	2.875	1.637	2.375	1.893	2.047	1.896	1.865	1.853
MPEG_10	Oligoplites_palometa	Mimetic	Adult	14.6011	1.973	3.365	2.324	3.23	3.716	2.932	5.027	2.919	5.662	2.568	7.27	3.068	10.041	4.149	9.824	4.135	12.068	3.486	11.338	4.338	12.257	4.662	9.703	4.608	9.878	4.622	5.257	5.662	3.676	5.284	2.811	4.851
MPEG_11	Oligoplites_palometa	Mimetic	Adult	15.5637	1.328	4.194	1.722	3.878	3.116	3.287	4.786	2.761	5.68	2.261	7.468	2.616	10.176	3.918	9.926	3.931	12.266	3.352	11.556	4.325	12.2	5.417	9.702	4.483	10.149	4.536	5.351	5.85	3.957	5.811	2.735	5.469
MPEG_12	Oligoplites_palometa	Mimetic	Adult	13.7243	2.25	4.319	2.625	4.097	4.431	3.514	5.361	3.431	6.319	2.917	7.847	3.694	9.833	4.25	9.694	4.264	11.819	3.014	11.264	4.208	12.375	4.819	9.792	4.819	9.986	4.819	5.75	6.153	4.167	5.847	3.486	5.556
MPEG_13	Oligoplites_palometa	Mimetic	Adult	20.1107	1.217	5.233	1.617	4.983	3.55	4.067	5.617	3.417	6.2	2.8	9.017	3.35	12.65	4.883	12.05	4.9	15.75	4.667	14.267	5.517	15.417	6.15	12.117	5.717	11.983	5.833	6.333	7.333	4.383	7.117	3.167	6.883
MPEG_14	Oligoplites_palometa	Mimetic	Adult	21.8697	1.045	5.474	1.624	5.167	3.577	4.407	5.69	3.895	6.939	3.169	9.347	3.839	13.407	5.281	12.748	5.133	16.78	6.542	15.406	6.519	16.246	7.791	12.578	5.849	13.066	5.974	6.911	7.927	4.344	7.802	2.686	7.257
MPEG_15	Oligoplites_palometa	Mimetic	Adult	26.3101	1.086	7.331	1.664	6.806	4.676	5.438	6.771	4.838	8.086	3.888	11.312	4.892	16.052	6.964	15.786	6.946	19.975	6.013	17.967	7.799	18.989	9.479	15.195	7.853	15.639	7.977	7.688	9.817	4.789	9.89	3.137	9.286
MPEG_16	Oligoplites_palometa	Mimetic	Adult	22.8049	1.349	4.147	1.929	3.863	4.721	3.248	6.271	3.047	7.632	2.55	10.117	3.094	14.4	4.479	13.619	4.739	17.269	4.751	16.264	5.224	17.376	6.75	13.566	5.626	14.016	5.591	6.975	7.673	4.325	7.082	2.846	6.289
MPEG_17	Oligoplites_palometa	Mimetic	Adult	36.6116	0.909	8.684	1.409	8.327	4.297	7.008	8.559	5.867	9.486	4.957	13.784	5.831	20.595	8.862	19.918	8.755	27.077	8.684	23.654	10.25	26.239	13.14	20.283	10.07	20.997	10.34	9.656	12.92	6.107	12.5	3.406	11.51
MPEG_18	Oligoplites_palometa	Mimetic	Adult	34.3209	1.623	7.826	2.067	7.507	4.745	6.369	8.719	5.199	11.245	4.671	14.742	5.24	20.6	8.541	19.698	8.347	26.184	8.175	23.339	9.299	25.67	11.68	19.731	9.701	19.315	9.673	10.14	12.07	6.201	11.44	4.216	10.75
MPEG_19	Oligoplites_palometa	Mimetic	Adult	26.1052	1.875	6.646	2.324	6.327	4.771	5.299	7.551	4.749	9.346	4.17	12.083	5.111	17.064	7.008	16.47	6.892	19.612	7.283	18.902	7.862	20.365	9.962	16.036	7.775	16.325	7.833	8.579	9.744	6.074	9.469	4.076	8.818
MPEG_20	Oligoplites_palometa	Mimetic	Adult	28.9828	0.55	6.863	1.173	6.602	3.591	5.372	6.4	4.575	7.703	3.88	11.352	4.604	16.535	6.82	15.985	6.675	21.682	8.311	18.989	8.311	19.786	9.875	16.499	7.877	15.847	7.775	6.957	10.03	4.423	9.701	2.751	9.151
20160618_Caran_01	Oligoplites_palometa	Mimetic	Juvenile	0.807308	3.533	2.559	3.576	2.525	3.696	2.512	3.815	2.513	3.852	2.477	3.908	2.513	3.938	2.527	3.94	2.533	4.144	2.575	4.118	2.616	4.123	2.674	4.019	2.622	4.019	2.627	3.863	2.698	3.737	2.719	3.649	2.708
20160618_Caran_02	Oligoplites_palometa	Mimetic	Juvenile	0.832558	3.615	2.592	3.647	2.558	3.762	2.529	3.89	2.541	3.909	2.515	4.041	2.539	4.026	2.557	4.174	2.513	4.198	2.537	4.224	2.558	4.086	2.618	4.091	2.619	3.94	2.697	3.793	2.709	3.712	2.694	3.697	2.687
20160618_Caran_03	Oligoplites_palometa	Mimetic	Juvenile	0.783748	3.625	2.536	3.658	2.505	3.803	2.48	3.894	2.48	3.906	2.452	4.016	2.479	4.088	2.527	4.088	2.539	4.185	2.503	4.185	2.567	4.191	2.629	4.081	2.596	4.085	2.605	3.944	2.665	3.818	2.669	3.716	2.652
20160618_Caran_04	Oligoplites_palometa	Mimetic	Juvenile	0.871816	3.556	2.556	3.593	2.528	3.718	2.491	3.809	2.493	3.867	2.467	3.967	2.509	4.031	2.536	4.027	2.544	4.203	2.553	4.181	2.587	4.204	2.624	4.044	2.611	4.046	2.619	3.885	2.681	3.745	2.689	3.647	2.672
20160618_Caran_05	Oligoplites_palometa	Mimetic	Juvenile	0.774206	3.592	2.545	3.625	2.509	3.746	2.485	3.855	2.489	3.891	2.464	3.953	2.477	4.005	2.5	4.004	2.509	4.164	2.526	4.177	2.559	4.178	2.599	4.054	2.579	4.051	2.587	3.928	2.642	3.787	2.677	3.714	2.651
20160618_Caran_07	Oligoplites_palometa	Mimetic	Juvenile	0.857387	3.551	2.613	3.597	2.585	3.729	2.561	3.837	2.561	3.88	2.538	3.955	2.558	4.055	2.615	4.048	2.619	4.157	2.564	4.177	2.617	4.199	2.668	4.049	2.679	4.041	2.69	3.895	2.76	3.735	2.762	3.666	2.742
20160618_Caran_08	Oligoplites_palometa	Mimetic	Juvenile	0.79543	3.533	2.559	3.571	2.528	3.713	2.515	3.818	2.514	3.85	2.479	3.908	2.513	3.936	2.521	3.94	2.532	4.146	2.575	4.117	2.617	4.122	2.672	3.968	2.653	3.995	2.661	3.868	2.698	3.739	2.719	3.653	2.707
20160618_Caran_09	Oligoplites_palometa	Mimetic	Juvenile	0.871481	3.918	2.833	3.973	2.795	4.136	2.789	4.23	2.786	4.267	2.746	4.331	2.783	4.357	2.792	4.372	2.807	4.592	2.852	4.562	2.901	4.57	2.962	4.391	2.94	4.429	2.946	4.286	2.991	4.153	3.014	4.041	2.999
20160618_Caran_10	Oligoplites_palometa	Mimetic	Juvenile	0.88118	3.949	2.899	3.981	2.865	4.12	2.82	4.235	2.825	4.272	2.804	4.35	2.825	4.443	2.882	4.43	2.888	4.603	2.872	4.575	2.93	4.593	2.995	4.435	2.962	4.438	2.965	4.275	3.016	4.109	3.025	4.055	3.012
20160618_Caran_11	Oligoplites_palometa	Mimetic	Juvenile	1.48798	3.819	2.784	3.891	2.734	4.12	2.669	4.285	2.653	4.407	2.584	4.508	2.667	4.668	2.783	4.657	2.795	4.921	2.765	4.845	2.857	4.911	2.982	4.652	2.887	4.656	2.907	4.303	3.021	4.159	3.021	3.991	2.986
20160618_Caran_12	Oligoplites_palometa	Mimetic	Juvenile	0.871254	3.948	2.954	3.985	2.911	4.104	2.862	4.239	2.857	4.279	2.83	4.361	2.866	4.44	2.92	4.424	2.922	4.609	2.917	4.582	2.97	4.617	3.026	4.438	2.994	4.443	2.999	4.278	3.053	4.169	3.063	4.105	3.055
20160618_Caran_13	Oligoplites_palometa	Mimetic	Juvenile	0.957075	3.913	2.917	3.95	2.881	4.08	2.839	4.229	2.835	4.287	2.806	4.373	2.839	4.461	2.9	4.457	2.906	4.61	2.868	4.6	2.93	4.635	2.979	4.448	2.974	4.46	2.98	4.269	3.048	4.138	3.042	4.032	3.026
20160618_Caran_14	Oligoplites_palometa	Mimetic	Juvenile	1.0297	3.913	2.88	3.965	2.849	4.124	2.834	4.239	2.833	4.27	2.795	4.389	2.85	4.484	2.892	4.477	2.896	4.684	2.906	4.655	2.951	4.694	2.992	4.484	2.974	4.497	2.987	4.297	3.054	4.14	3.067	4.039	3.051
20160618_Caran_16	Oligoplites_palometa	Mimetic	Juvenile	1.39185	3.83	2.849	3.879	2.8	4.093	2.726	4.26	2.708	4.355	2.628	4.48	2.722	4.615	2.812	4.594	2.83	4.854	2.773	4.785	2.895	4.843	3.017	4.593	2.917	4.61	2.924	4.31	3.038	4.126	3.043	3.985	3.012
20160618_Caran_18	Oligoplites_palometa	Mimetic	Juvenile	1.03492	3.915	2.78	3.967	2.735	4.13	2.714	4.245	2.706	4.291	2.665	4.384	2.708	4.505	2.766	4.494	2.772	4.686	2.721	4.67	2.79	4.67	2.856	4.504	2.844	4.506	2.854	4.312	2.941	4.142	2.956	4.044	2.925
20160618_Caran_19	Oligoplites_palometa	Mimetic	Juvenile	0.959864	3.965	2.723	4.009	2.688	4.155	2.667	4.279	2.665	4.339	2.623	4.413	2.677	4.519	2.71	4.515	2.718	4.623	2.676	4.664	2.724	4.702	2.746	4.487	2.814	4.478	2.838	4.346	2.879	4.146	2.88	4.074	2.856
20160618_Caran_20	Oligoplites_palometa	Mimetic	Juvenile	1.07852	3.909	2.743	3.958	2.71	4.145	2.682	4.253	2.68	4.32	2.626	4.423	2.69	4.476	2.715	4.488	2.733	4.735	2.728	4.635	2.782	4.744	2.844	4.526	2.824	4.537	2.832	4.328	2.938	4.156	2.937	4.053	2.926
20160618_Caran_21	Oligoplites_palometa	Mimetic	Juvenile	0.987453	3.979	2.753	4.008	2.722	4.161	2.67	4.296	2.667	4.356	2.639	4.435	2.691	4.528	2.742	4.532	2.762	4.704	2.731	4.678	2.811	4.69	2.872	4.522	2.833	4.515	2.848	4.313	2.89	4.166	2.891	4.095	2.886
20160618_Caran_22	Oligoplites_palometa	Mimetic	Juvenile	1.02562	3.931	2.815	3.972	2.77	4.153	2.729	4.277	2.724	4.36	2.689	4.432	2.748	4.495	2.781	4.491	2.786	4.723	2.796	4.616	2.848	4.713	2.926	4.511	2.885	4.516	2.898	4.323	2.956	4.162	2.966	4.06	2.966
20160618_Caran_23	Oligoplites_palometa	Mimetic	Juvenile	0.994007	3.957	2.845	3.996	2.8	4.145	2.746	4.28	2.737	4.344	2.696	4.426	2.747	4.534	2.802	4.527	2.81	4.712	2.79	4.677	2.852	4.67	2.907	4.53	2.879	4.533	2.887	4.33	2.954	4.186	2.966	4.113	2.968
20160618_Caran_24	Oligoplites_palometa	Mimetic	Juvenile	1.06474	3.914	2.799	3.961	2.758	4.146	2.726	4.267	2.721	4.335	2.678	4.405	2.732	4.522	2.787	4.521	2.803	4.694	2.767	4.675	2.814	4.721	2.836	4.52	2.88	4.522	2.888	4.316	2.963	4.141	2.965	4.042	2.953
20160618_Caran_40	Oligoplites_palometa	Mimetic	Juvenile	2.12697	3.048	2.451	3.138	2.382	3.513	2.251	3.704	2.22	3.838	2.08	4.06	2.234	4.14	2.307	4.096	2.336	4.633	2.418	4.527	2.543	4.613	2.688	4.223	2.561	4.26	2.572	3.787	2.753	3.529	2.776	3.263	2.714
20160618_Caran_41	Oligoplites_palometa	Mimetic	Juvenile	2.0574	3.127	2.414	3.215	2.355	3.523	2.245	3.721	2.214	3.86	2.093	4.069	2.193	4.288	2.418	4.263	2.426	4.627	2.357	4.51	2.53	4.583	2.724	4.248	2.541	4.283	2.559	3.81	2.73	3.544	2.724	3.338	2.674
20160618_Caran_43	Oligoplites_palometa	Mimetic	Juvenile	1.78822	3.173	2.482	3.245	2.434	3.498	2.324	3.705	2.286	3.823	2.171	4.011	2.277	4.173	2.419	4.161	2.437	4.493	2.386	4.394	2.52	4.47	2.664	4.139	2.55	4.171	2.554	3.803	2.727	3.538	2.718	3.377	2.678
20160618_Caran_45	Oligoplites_palometa	Mimetic	Juvenile	1.44096	3.264	2.466	3.311	2.419	3.581	2.302	3.704	2.28	3.825	2.209	3.955	2.28	4.095	2.396	4.08	2.4	4.344	2.41	4.27	2.483	4.299	2.595	4.063	2.487	4.082	2.491	3.784	2.613	3.584	2.636	3.435	2.607
20160618_Caran_46	Oligoplites_palometa	Mimetic	Juvenile	1.5283	3.253	2.429	3.306	2.378	3.534	2.287	3.719	2.26	3.818	2.176	3.956	2.254	4.123	2.389	4.106	2.393	4.356	2.316	4.304	2.449	4.37	2.572	4.085	2.487	4.109	2.491	3.79	2.62	3.595	2.638	3.412	2.611
20160618_Caran_47	Oligoplites_palometa	Mimetic	Juvenile	1.49425	3.257	2.494	3.298	2.447	3.501	2.343	3.687	2.306	3.771	2.229	3.921	2.308	4.079	2.433	4.066	2.439	4.358	2.447	4.268	2.516	4.335	2.636	4.061	2.536	4.077	2.542	3.748	2.658	3.555	2.665	3.419	2.643
20160618_Caran_48	Oligoplites_palometa	Mimetic	Juvenile	1.48251	3.298	2.433	3.35	2.388	3.555	2.301	3.743	2.271	3.871	2.181	3.969	2.295	4.133	2.405	4.112	2.425	4.398	2.413	4.294	2.494	4.382	2.612	4.097	2.525	4.114	2.527	3.806	2.636	3.627	2.643	3.467	2.609
20160618_Caran_50	Oligoplites_palometa	Mimetic	Juvenile	1.47997	3.289	2.475	3.349	2.413	3.557	2.323	3.731	2.286	3.82	2.195	3.962	2.312	4.026	2.337	4.045	2.364	4.42	2.423	4.327	2.513	4.357	2.641	4.104	2.509	4.121	2.508	3.813	2.646	3.616	2.661	3.48	2.63
20160618_Caran_51	Oligoplites_palometa	Mimetic	Juvenile	1.25025	3.313	2.471	3.35	2.43	3.532	2.337	3.696	2.311	3.796	2.264	3.893	2.345	3.929	2.357	3.961	2.407	4.241	2.396	4.177	2.482	4.25	2.555	3.975	2.534	3.986	2.534	3.703	2.603	3.548	2.612	3.448	2.594
20160618_Caran_52	Oligoplites_palometa	Mimetic	Juvenile	1.16517	3.419	2.486	3.458	2.45	3.617	2.39	3.777	2.372	3.866	2.332	3.938	2.384	4.034	2.44	4.045	2.463	4.287	2.452	4.237	2.53	4.282	2.607	4.055	2.554	4.069	2.554	3.821	2.646	3.648	2.646	3.57	2.633
20160618_Caran_54	Oligoplites_palometa	Mimetic	Juvenile	1.196	3.406	2.452	3.447	2.408	3.63	2.334	3.776	2.316	3.85	2.263	3.962	2.306	4.085	2.4	4.07	2.414	4.304	2.41	4.242	2.468	4.276	2.555	4.067	2.494	4.072	2.513	3.838	2.591	3.668	2.596	3.554	2.578
20160618_Caran_56	Oligoplites_palometa	Mimetic	Juvenile	1.17617	3.377	2.486	3.413	2.452	3.58	2.388	3.734	2.371	3.798	2.32	3.908	2.38	4.033	2.479	4.024	2.486	4.238	2.463	4.185	2.555	4.222	2.653	4.013	2.564	4.021	2.583	3.767	2.641	3.613	2.644	3.503	2.626
20160618_Caran_62	Oligoplites_palometa	Mimetic	Juvenile	1.25835	3.35	2.505	3.391	2.459	3.547	2.397	3.738	2.377	3.809	2.314	3.913	2.369	4.054	2.463	4.045	2.482	4.268	2.457	4.218	2.538	4.261	2.628	4.041	2.565	4.05	2.58	3.785	2.66	3.6	2.662	3.491	2.64
20160618_Caran_63	Oligoplites_palometa	Mimetic	Juvenile	1.1579	3.38	2.463	3.418	2.423	3.57	2.362	3.751	2.348	3.815	2.302	3.923	2.349	4.033	2.437	4.029	2.455	4.238	2.433	4.186	2.525	4.217	2.621	4.013	2.529	4.024	2.539	3.783	2.609	3.63	2.614	3.532	2.597
20160618_Caran_64	Oligoplites_palometa	Mimetic	Juvenile	1.23694	3.399	2.47	3.432	2.428	3.629	2.355	3.781	2.34	3.866	2.294	3.963	2.349	4.091	2.448	4.086	2.466	4.314	2.454	4.247	2.54	4.276	2.655	4.064	2.547	4.082	2.557	3.804	2.626	3.649	2.624	3.529	2.612
20160618_Caran_68	Oligoplites_palometa	Mimetic	Juvenile	1.54502	3.253	2.459	3.317	2.402	3.528	2.321	3.703	2.295	3.778	2.192	3.975	2.274	4.125	2.413	4.113	2.432	4.392	2.456	4.307	2.516	4.358	2.616	4.104	2.533	4.117	2.547	3.778	2.66	3.587	2.668	3.433	2.641
20160618_Caran_69	Oligoplites_palometa	Mimetic	Juvenile	1.33327	3.308	2.502	3.365	2.452	3.522	2.389	3.706	2.355	3.803	2.296	3.929	2.339	4.06	2.461	4.047	2.484	4.283	2.45	4.233	2.551	4.278	2.669	4.035	2.575	4.049	2.589	3.774	2.682	3.606	2.678	3.487	2.66
20160618_Caran_70	Oligoplites_palometa	Mimetic	Juvenile	1.22578	3.418	2.549	3.464	2.505	3.644	2.442	3.784	2.428	3.84	2.371	3.985	2.432	4.103	2.503	4.092	2.513	4.328	2.518	4.275	2.561	4.326	2.645	4.095	2.592	4.102	2.594	3.86	2.702	3.686	2.708	3.549	2.688
20160618_Caran_72	Oligoplites_palometa	Mimetic	Juvenile	1.14419	3.464	2.593	3.501	2.556	3.663	2.495	3.826	2.486	3.892	2.442	4.007	2.472	4.107	2.565	4.102	2.58	4.307	2.553	4.259	2.642	4.278	2.743	4.09	2.66	4.099	2.667	3.875	2.745	3.692	2.747	3.593	2.726
20160618_Caran_73	Oligoplites_palometa	Mimetic	Juvenile	1.38936	3.476	2.572	3.524	2.529	3.748	2.45	3.911	2.439	4.014	2.384	4.133	2.448	4.268	2.559	4.251	2.571	4.498	2.567	4.436	2.639	4.469	2.76	4.239	2.665	4.259	2.684	3.965	2.792	3.775	2.786	3.635	2.751
20150627_Caran_32	Oligoplites_saurus	Mimetic	Juvenile	2.67393	3.706	3.179	3.796	3.104	4.159	2.948	4.404	2.905	4.656	2.743	4.914	2.902	5.259	3.071	5.248	3.08	5.665	3.035	5.516	3.197	5.618	3.409	5.215	3.21	5.246	3.215	4.552	3.372	4.249	3.414	3.979	3.409
MPEG_21	Oligoplites_saurus	Mimetic	Adult	24.5806	2.915	7.276	3.278	7.029	5.561	6.012	8.032	5.328	9.05	4.689	11.972	5.183	16.567	6.724	15.912	6.666	20.492	6.128	18.369	7.465	20.536	9.137	16.043	7.684	16.319	7.684	9.326	9.952	6.906	9.937	4.841	9.326
MPEG_22	Oligoplites_saurus	Mimetic	Adult	21.8217	4.812	7.289	5.307	6.988	7.526	5.961	9.726	5.437	11.122	4.807	13.647	5.168	17.502	7.163	16.949	7.143	20.002	6.378	19.024	7.618	20.109	9.082	16.823	7.948	17.289	7.938	10.582	9.801	8.517	9.608	6.756	9.125
MPEG_23	Oligoplites_saurus	Mimetic	Adult	23.5381	1.589	5.751	1.997	5.415	4.384	4.132	6.831	3.508	7.742	3.052	11.268	3.976	15.67	5.571	15.118	5.427	17.949	7.922	16.725	6.89	18.165	8.282	13.343	6.747	13.931	6.675	7.73	8.39	5.487	7.934	3.706	7.574
MPEG_24	Oligoplites_saurus	Mimetic	Adult	33.0631	1.965	8.048	2.44	7.642	5.608	6.235	9.068	5.642	10.785	4.942	14.628	5.806	20.942	8.799	19.779	8.393	25.729	9.895	22.962	10.539	23.413	14.459	19.607	9.556	20.589	9.873	10.364	11.499	7.198	11.22	4.417	10.522
MPEG_25	Oligoplites_saurus	Mimetic	Adult	32.2297	1.338	8.018	1.805	7.566	5.326	5.971	8.09	5.302	9.275	4.674	13.28	4.698	19.17	7.462	18.533	7.333	24.464	6.495	21.813	8.606	23.972	11.732	18.388	8.501	19.13	8.598	9.613	11.168	6.124	10.733	3.836	10.234
MPEG_26	Oligoplites_saurus	Mimetic	Adult	17.3671	1.072	4.144	1.342	3.955	2.955	3.297	4.523	2.991	5.613	2.55	7.405	2.793	10.631	4.081	10.27	4.045	13.239	3.288	12.131	4.405	13.113	5.505	10.158	4.649	10.491	4.703	4.874	6.135	3.324	6.054	2.081	5.559
MPEG_27	Oligoplites_saurus	Mimetic	Adult	17.9584	0.855	4.471	1.148	4.244	3.008	3.425	4.451	3.137	5.273	2.471	7.567	2.997	10.779	4.274	10.492	4.225	13.362	3.093	12.304	4.744	13.074	6.353	10.451	4.891	10.94	4.959	4.969	6.35	3.39	6.293	2.056	5.906
MPEG_28	Oligoplites_saurus	Mimetic	Adult	13.8228	2.159	4.037	2.422	3.852	3.925	3.313	5.117	3.085	5.954	2.602	7.451	3.272	9.91	4.166	9.581	4.118	11.94	3.705	11.383	4.184	11.946	4.585	9.629	4.645	9.916	4.621	5.196	5.376	4.244	5.316	3.31	5.019
MPEG_29	Oligoplites_saurus	Mimetic	Adult	16.4828	0.937	4.463	1.365	4.23	3.096	3.631	4.441	3.35	5.399	2.729	6.927	3.396	10.361	4.252	9.952	4.185	13.15	4.142	11.75	4.827	12.746	6.05	9.432	5.022	9.261	5.041	5.152	6.12	3.397	5.978	2.26	5.617
MPEG_30	Oligoplites_saurus	Mimetic	Adult	18.1157	0.854	3.887	1.268	3.762	3.421	3.374	4.591	3.305	5.274	2.751	7.258	3.408	11.21	3.95	10.796	4.05	13.225	3.534	12.706	4.028	13.732	4.66	10.859	4.642	11.185	4.579	5.183	6.163	3.045	5.779	2.113	5.354
MPEG_31	Oligoplites_saurus	Mimetic	Adult	8.88416	2.201	2.859	2.376	2.785	3.396	2.698	4.107	2.678	4.658	2.369	5.731	2.812	7.094	3.181	6.986	3.208	8.275	2.396	8.054	3.033	8.597	3.309	6.913	3.537	6.966	3.51	4.268	4.295	3.315	4.114	2.752	3.812
MPEG_32	Oligoplites_saurus	Mimetic	Juvenile	9.74033	2.01	3.094	2.312	2.913	3.507	2.53	4.044	2.51	4.735	2.074	5.869	2.604	7.607	3.315	7.332	3.235	9.017	2.926	8.319	3.604	8.701	4.248	7.252	3.611	7.399	3.584	4.386	4.403	3.356	4.302	2.805	4.127
MPEG_33	Oligoplites_saurus	Mimetic	Adult	10.7558	1.386	3.121	1.614	2.933	2.742	2.503	3.5	2.416	4.111	1.919	5.352	2.497	7.406	2.94	7.225	2.94	8.856	2.57	8.319	3.289	8.902	4.121	7.003	3.369	7.184	3.342	3.916	4.644	2.909	4.497	2.205	4.107
MPEG_34	Oligoplites_saurus	Mimetic	Adult	11.9441	1.111	3.597	1.308	3.369	2.506	2.654	3.101	2.484	3.915	2.023	5.665	2.484	7.688	3.473	7.392	3.401	9.363	3.037	8.715	3.771	9.408	3.932	7.256	3.941	7.654	3.9	3.914	4.841	2.782	4.756	1.888	4.483
MPEG_35	Oligoplites_saurus	Mimetic	Adult	9.71098	2.05	3.362	2.198	3.224	3.294	2.745	3.778	2.612	4.785	2.111	5.68	2.545	7.443	3.513	7.276	3.24	8.65	4.019	8.216	4.064	8.687	4.766	7.152	3.594	7.286	3.657	4.436	4.529	3.372	4.46	2.63	4.169
MPEG_36	Oligoplites_saurus	Mimetic	Adult	11.2008	1.735	3.362	1.929	3.174	3.151	2.57	3.574	2.456	4.393	2.101	5.594	2.476	6.755	3.007	6.721	3.013	9.728	3.94	9.144	4.04	9.506	4.604	7.406	3.96	7.807	3.85	4.144	4.588	3.072	4.539	2.212	4.217
MPEG_37	Oligoplites_saurus	Mimetic	Adult	11.4048	1.191	3.282	1.406	3.161	2.688	2.678	3.258	2.57	4.111	2.101	5.386	2.282	7.533	3.295	7.298	3.248	9.171	3.638	8.533	3.731	8.923	4.356	7.305	3.631	7.58	3.698	3.997	4.785	2.762	4.644	1.983	4.409
MPEG_38	Oligoplites_saurus	Mimetic	Juvenile	6.15408	2.079	2.93	2.217	2.784	3.078	2.335	3.422	2.249	3.946	1.853	4.789	2.303	5.587	2.7	5.497	2.7	6.571	2.684	6.17	2.928	6.451	3.261	5.453	2.972	5.52	2.995	3.941	3.552	3.242	3.525	2.785	3.421
MPEG_39	Oligoplites_saurus	Mimetic	Juvenile	6.33396	2.225	2.886	2.355	2.796	3.146	2.375	3.618	2.268	4.325	1.931	5.005	2.408	5.802	2.79	5.723	2.796	6.936	2.768	6.408	2.97	6.885	3.458	5.548	3.131	5.466	3.149	4.134	3.576	3.387	3.509	2.975	3.475
MPEG_40	Oligoplites_saurus	Mimetic	Adult	12.2016	1.927	3.594	2.12	3.439	3.41	2.797	3.937	2.652	4.773	2.06	6.358	2.635	8.454	3.49	8.27	3.446	10.567	3.393	9.625	3.929	10.258	4.842	8.21	3.905	8.543	3.924	4.508	4.903	3.498	4.816	2.721	4.545
MPEG_41	Oligoplites_saurus	Mimetic	Juvenile	12.3866	1.956	3.662	2.176	3.478	3.301	2.89	4.007	2.698	4.853	2.081	6.492	2.698	8.584	3.522	8.371	3.5	10.709	3.456	9.775	3.978	10.371	4.926	8.334	3.97	8.628	4.015	4.577	4.985	3.504	4.875	2.761	4.603
MPEG_42	Oligoplites_saurus	Mimetic	Juvenile	6.20996	2.27	2.797	2.426	2.686	3.191	2.362	3.643	2.267	4.408	1.993	4.844	2.317	5.749	2.621	5.656	2.628	6.762	2.438	6.49	2.762	6.896	3.049	5.611	2.948	5.645	2.963	4.169	3.586	3.395	3.501	3.011	3.452
MPEG_43	Oligoplites_saurus	Mimetic	Juvenile	7.75286	2.002	2.544	2.176	2.443	2.895	2.224	3.367	2.1	4.585	1.707	5.136	2.134	6.197	2.488	6.135	2.516	7.326	2.05	7.129	2.471	7.489	2.578	6.186	2.901	6.09	2.906	4.299	3.734	2.92	3.507	2.609	3.341
MPEG_44	Oligoplites_saurus	Mimetic	Adult	3.45617	1.536	1.799	1.636	1.727	2.127	1.545	2.403	1.491	2.848	1.301	3.163	1.584	3.561	1.806	3.507	1.806	3.994	1.81	3.933	1.953	4.016	2.068	3.468	1.986	3.507	1.996	2.686	2.315	2.27	2.294	1.969	2.211
MPEG_45	Oligoplites_saurus	Mimetic	Adult	10.7079	2.338	3.551	2.522	3.419	3.676	2.735	4.713	2.448	5.456	1.993	6.801	2.662	8.342	3.228	8.062	3.213	9.974	3.037	9.378	3.551	10.018	4.162	7.974	3.654	8.305	3.676	5.129	4.654	4.114	4.581	3.393	4.434
MPEG_46	Oligoplites_saurus	Mimetic	Adult	14.8093	1.744	4.218	1.987	4.025	3.458	3.244	4.441	2.882	6.021	2.361	7.676	2.874	10.147	3.924	9.769	3.874	12.273	3.554	11.466	4.344	12.105	5.286	9.668	4.462	9.995	4.504	5.786	5.63	4.248	5.538	3.13	5.319
MPEG_47	Oligoplites_saurus	Mimetic	Adult	10.8433	3.318	4.613	3.522	4.401	4.856	3.65	5.66	3.438	6.456	2.96	7.693	3.508	9.434	4.171	9.186	4.145	11.13	3.941	10.529	4.489	11.033	5.143	9.142	4.622	9.239	4.622	6.164	5.673	5.13	5.594	4.467	5.479
MPEG_48	Oligoplites_saurus	Mimetic	Adult	14.1259	2.152	4.032	2.418	3.89	4.134	3.375	5.36	3.066	5.863	2.551	7.874	3.263	9.969	3.97	9.697	3.952	12.016	2.569	11.377	3.989	12.282	4.959	9.797	4.566	9.981	4.519	5.811	5.896	4.274	5.705	3.298	5.367
MPEG_49	Oligoplites_saurus	Mimetic	Adult	9.63822	3.56	4.181	3.793	4.034	4.862	3.578	5.526	3.397	6.629	2.948	7.595	3.491	9.052	4.328	8.914	4.276	10.642	4.526	9.918	4.905	10.194	5.69	8.553	4.779	8.665	4.779	6.256	5.364	5.246	5.237	4.559	5.098
MPEG_50	Oligoplites_saurus	Mimetic	Adult	9.75442	3.72	4.16	3.919	4.037	4.988	3.663	5.614	3.558	6.631	3.096	7.59	3.657	9.133	4.199	8.946	4.217	10.753	4.117	10.045	4.398	10.741	4.854	8.952	4.597	9.192	4.585	6.415	5.374	5.32	5.306	4.543	5.072
MPEG_51	Oligoplites_saurus	Mimetic	Adult	14.2068	1.824	4.227	2.096	3.99	3.692	3.262	4.341	3.061	5.832	2.482	9.432	4.008	7.555	3.253	9.817	4.104	11.992	3.824	11.019	4.639	11.633	5.797	9.344	4.56	9.581	4.639	5.345	5.744	3.924	5.595	3.021	5.358
MPEG_52	Oligoplites_saurus	Mimetic	Adult	13.9094	1.745	4.42	1.999	4.157	3.508	3.446	4.209	3.227	5.797	2.569	7.033	3.139	9.497	3.981	9.155	3.981	11.549	3.508	10.848	4.297	11.742	5.218	9.076	4.516	9.427	4.516	5.314	5.841	3.999	5.691	2.999	5.42
MPEG_53	Oligoplites_saurus	Mimetic	Adult	12.2246	2.53	3.824	2.846	3.648	4.144	3.324	4.924	3.148	6.117	2.736	7.283	3.28	9.502	4.13	9.125	4.13	11.256	3.674	10.423	4.437	11.256	5.086	8.984	4.586	9.37	4.622	5.722	5.551	4.415	5.358	3.574	5.016
MPEG_54	Oligoplites_saurus	Mimetic	Adult	13.8047	2.052	3.964	2.412	3.745	3.525	3.324	4.578	2.973	6.165	2.508	7.428	2.999	9.787	4.016	9.568	3.894	11.962	3.85	10.979	4.446	11.514	5.797	9.559	4.385	9.427	4.42	5.744	5.621	4.139	5.446	3.175	5.13
20160618_Caran_29	Oligoplites_saurus	Mimetic	Juvenile	2.06484	3.647	2.839	3.728	2.769	3.994	2.656	4.23	2.593	4.356	2.475	4.57	2.606	4.789	2.801	4.768	2.813	5.149	2.758	5.046	2.928	5.124	3.107	4.766	2.944	4.79	2.946	4.303	3.113	4.092	3.119	3.867	3.061
20160618_Caran_30	Oligoplites_saurus	Mimetic	Juvenile	2.16342	3.631	2.852	3.704	2.767	3.904	2.658	4.147	2.61	4.288	2.426	4.46	2.61	4.808	2.776	4.796	2.78	5.189	2.795	5.056	2.886	5.136	3.027	4.77	2.894	4.801	2.894	4.203	3.112	4.027	3.111	3.819	3.043
20160618_Caran_31	Oligoplites_saurus	Mimetic	Juvenile	3.96208	3.16	2.714	3.276	2.595	3.675	2.439	4.007	2.395	4.292	2.106	4.671	2.422	5.352	2.698	5.279	2.714	5.954	2.552	5.728	2.821	5.927	3.073	5.273	2.861	5.339	2.877	4.116	3.173	3.728	3.156	3.459	3.06
20160618_Caran_32	Oligoplites_saurus	Mimetic	Juvenile	3.63491	3.143	2.751	3.266	2.648	3.651	2.512	3.96	2.469	4.336	2.219	4.582	2.422	5.156	2.768	5.1	2.764	5.761	2.807	5.489	2.924	5.655	3.196	5.057	2.924	5.14	2.93	4.047	3.206	3.701	3.226	3.395	3.106
20160618_Caran_33	Oligoplites_saurus	Mimetic	Juvenile	3.32195	3.362	2.811	3.482	2.704	3.814	2.558	4.096	2.512	4.336	2.213	4.655	2.432	5.173	2.748	5.133	2.761	5.754	2.668	5.528	2.914	5.645	3.179	5.116	2.917	5.18	2.917	4.299	3.15	3.874	3.213	3.615	3.13
20160618_Caran_34	Oligoplites_saurus	Mimetic	Juvenile	3.80992	3.106	2.618	3.206	2.518	3.625	2.372	3.967	2.329	4.246	2.027	4.582	2.346	5.166	2.635	5.083	2.631	5.804	2.455	5.598	2.751	5.771	3.047	5.09	2.801	5.166	2.807	4.05	3.113	3.704	3.106	3.309	2.947
20160618_Caran_35	Oligoplites_saurus	Mimetic	Juvenile	2.63116	3.478	2.744	3.542	2.688	3.814	2.571	4.077	2.535	4.189	2.299	4.532	2.545	4.884	2.708	4.857	2.711	5.336	2.595	5.206	2.804	5.326	2.977	4.857	2.854	4.904	2.874	4.14	3.07	3.88	3.07	3.694	3.01
20151205_Caran_63	Trachinotus_falcatus	Mimetic	Juvenile	3.03087	3.413	2.899	3.472	2.737	4.068	2.4	4.18	2.342	4.427	2.174	4.785	2.277	4.965	2.776	4.858	2.703	5.48	2.546	5.365	2.798	5.559	2.933	4.884	2.983	4.959	3.014	4.363	3.392	3.83	3.224	3.637	3.109
MPEG_55	Trachinotus_falcatus	Mimetic	Adult	10.2644	1.585	3.783	1.625	3.382	3.263	1.987	3.48	1.875	4.395	1.428	6.302	1.757	6.691	3.013	6.434	3.013	8.697	2.645	7.895	3.237	8.908	3.776	6.52	3.704	6.737	3.717	4.71	5.283	3.599	5.131	2.467	4.428
MPEG_56	Trachinotus_falcatus	Mimetic	Adult	10.543	1.559	3.809	1.546	3.46	3.293	1.776	3.398	1.737	4.701	1.204	6.569	1.375	6.654	3.066	6.444	2.954	8.7	2.566	7.793	3.513	8.779	4.592	6.451	3.717	6.707	3.73	4.51	5.256	3.375	5.046	2.283	4.381
MPEG_57	Trachinotus_falcatus	Mimetic	Adult	10.4833	1.766	3.71	1.78	3.441	3.661	1.539	3.872	1.434	4.622	1.138	6.424	2.026	6.964	3.059	6.687	3.007	9.161	2.921	7.997	3.533	9.043	4.362	6.648	3.77	6.845	3.816	4.707	5.316	3.589	4.98	2.576	4.316
MPEG_58	Trachinotus_falcatus	Mimetic	Adult	10.8864	1.875	3.717	1.855	3.335	3.875	1.553	4.171	1.48	5.217	1.039	6.677	0.895	7.325	2.928	7.029	2.98	9.207	2.5	8.437	3.395	9.411	4.368	6.99	3.691	7.266	3.704	5.023	5.263	3.858	5.072	2.733	4.362
20160618_Caran_25	Trachinotus_falcatus	Mimetic	Juvenile	2.10378	3.681	2.854	3.763	2.739	4.049	2.601	4.224	2.519	4.337	2.36	4.6	2.466	4.793	2.75	4.74	2.765	5.185	2.734	5.077	2.858	5.139	3	4.738	2.923	4.791	2.929	4.43	3.182	4.153	3.179	3.863	3.082
20160618_Caran_26	Trachinotus_falcatus	Mimetic	Juvenile	2.10563	3.599	2.978	3.648	2.869	3.903	2.683	4.089	2.581	4.217	2.435	4.465	2.511	4.7	2.799	4.649	2.81	5.061	2.708	4.981	2.887	5.046	3.058	4.653	2.951	4.7	2.962	4.312	3.237	4.042	3.239	3.81	3.146
20160618_Caran_27	Trachinotus_falcatus	Mimetic	Juvenile	2.05399	3.659	2.949	3.723	2.834	3.982	2.661	4.144	2.584	4.31	2.424	4.541	2.5	4.747	2.787	4.7	2.801	5.114	2.708	5.021	2.898	5.068	3.084	4.689	2.949	4.747	2.942	4.37	3.206	4.117	3.191	3.88	3.135
20160618_Caran_28	Trachinotus_falcatus	Mimetic	Juvenile	2.39309	3.647	2.925	3.711	2.783	3.941	2.595	4.147	2.464	4.274	2.298	4.65	2.373	4.876	2.723	4.834	2.737	5.321	2.643	5.202	2.818	5.306	2.951	4.816	2.892	4.874	2.914	4.435	3.208	4.154	3.182	3.908	3.098
20160618_Caran_36	Trachinotus_falcatus	Mimetic	Juvenile	2.22516	3.546	2.859	3.579	2.746	3.823	2.587	4.085	2.478	4.249	2.37	4.506	2.453	4.714	2.711	4.638	2.699	5.14	2.733	5.001	2.85	5.095	2.956	4.669	2.857	4.719	2.887	4.299	3.145	3.992	3.132	3.753	3.009
20160618_Caran_37	Trachinotus_falcatus	Mimetic	Juvenile	2.54679	3.526	2.871	3.544	2.76	3.883	2.536	4.12	2.421	4.242	2.266	4.589	2.352	4.859	2.709	4.793	2.696	5.26	2.501	5.187	2.775	5.225	3.026	4.802	2.884	4.877	2.868	4.405	3.223	3.993	3.232	3.805	3.083
20160618_Caran_38	Trachinotus_falcatus	Mimetic	Juvenile	2.55703	3.526	2.727	3.566	2.614	3.892	2.421	4.157	2.315	4.224	2.142	4.678	2.303	4.84	2.649	4.797	2.62	5.285	2.558	5.181	2.749	5.291	2.986	4.82	2.804	4.862	2.824	4.363	3.13	4.04	3.107	3.774	2.955
20160618_Caran_39	Trachinotus_falcatus	Mimetic	Juvenile	2.28634	3.622	2.895	3.647	2.8	3.961	2.588	4.187	2.498	4.323	2.309	4.667	2.46	4.834	2.775	4.79	2.791	5.249	2.717	5.081	2.889	5.181	3.053	4.769	2.927	4.805	2.944	4.41	3.227	4.097	3.212	3.906	3.095
20150627_Mode_01	Flor	Model	Model	1.47372	4.214	2.969	4.281	2.809	4.46	2.719	4.648	2.706	4.52	2.494	4.593	2.362	4.732	2.475	4.796	2.685	4.952	2.798	4.972	2.984	4.845	3.083	4.779	3.243	4.715	3.412	4.516	3.311	4.514	3.132	4.435	3.042
20150627_Mode_02	Flor	Model	Model	1.58746	4.042	3.029	4.1	2.83	4.29	2.779	4.354	2.7	4.365	2.482	4.574	2.518	4.621	2.698	4.826	2.717	4.956	2.856	4.93	3.048	4.74	3.118	4.651	3.229	4.651	3.485	4.394	3.4	4.399	3.195	4.224	3.146
20150627_Mode_03	Flor	Model	Model	1.46516	4.083	3.024	4.166	2.834	4.352	2.783	4.264	2.649	4.277	2.431	4.501	2.422	4.58	2.591	4.715	2.676	4.877	2.721	4.862	2.886	4.776	2.996	4.661	3.058	4.693	3.233	4.529	3.332	4.42	3.193	4.271	3.18
20150627_Mode_04	Flor	Model	Model	1.27386	4.091	2.888	4.151	2.728	4.322	2.734	4.405	2.708	4.367	2.559	4.493	2.469	4.576	2.674	4.636	2.8	4.77	2.892	4.685	3.011	4.572	3.103	4.49	3.227	4.377	3.355	4.215	3.248	4.222	3.12	4.207	3.009
20150627_Mode_05	Flor	Model	Model	1.56115	4.04	2.905	4.164	2.715	4.379	2.738	4.367	2.574	4.48	2.339	4.678	2.491	4.661	2.693	4.815	2.755	4.939	2.922	4.798	3.127	4.644	3.167	4.576	3.379	4.301	3.387	4.339	3.159	4.35	3.046	4.166	3.075
20150627_Mode_06	Flor	Model	Model	1.23468	4.185	2.812	4.347	2.797	4.4	2.733	4.359	2.55	4.52	2.511	4.638	2.644	4.776	2.731	4.807	2.869	4.806	3.048	4.615	3.093	4.538	3.176	4.451	3.333	4.269	3.239	4.363	3.107	4.315	2.994	4.235	2.927
20150627_Mode_07	Flor	Model	Model	1.07232	4.248	2.903	4.249	2.778	4.341	2.656	4.476	2.578	4.603	2.611	4.611	2.723	4.713	2.783	4.852	2.827	4.795	2.938	4.692	3.012	4.617	3.077	4.59	3.185	4.461	3.201	4.389	3.13	4.387	3.024	4.305	2.966
20150627_Mode_08	Flor	Model	Model	1.22723	4.206	2.837	4.099	2.719	4.274	2.716	4.416	2.767	4.553	2.719	4.569	2.622	4.671	2.747	4.782	2.834	4.94	2.864	5.097	2.868	4.959	2.924	4.809	2.94	4.657	2.972	4.535	3.088	4.372	3.1	4.371	2.93
20160423_Mode_13	Flor	Model	Model	5.15288	3.479	3.302	3.373	2.774	4.045	3.009	4.534	3.177	5.047	3.311	5.613	3.426	6.164	3.412	6.706	3.345	7.171	3.297	6.749	3.479	6.241	3.618	5.685	3.7	5.1	3.733	4.496	3.757	3.877	3.781	3.158	3.728
20160618_Mode_14	Flor	Model	Model	2.31467	3.341	2.88	3.647	2.681	3.961	2.508	4.24	2.546	4.617	2.646	4.903	2.836	5.075	2.973	5.049	3.007	5.005	3.044	4.752	2.874	4.378	2.73	4.236	2.931	4.101	3.142	3.746	3.408	3.91	3.016	3.786	2.814
20160924_Mode_70	Flor	Model	Model	0.941079	4.935	3.612	5.052	3.506	5.155	3.417	5.061	3.276	5.113	3.183	5.294	3.336	5.355	3.403	5.444	3.439	5.484	3.52	5.431	3.619	5.348	3.644	5.318	3.789	5.247	3.792	5.195	3.725	5.165	3.617	5.034	3.647
20160924_Mode_71	Flor	Model	Model	0.975883	5.035	3.545	5.066	3.468	5.173	3.459	5.289	3.468	5.277	3.346	5.238	3.217	5.393	3.275	5.451	3.411	5.49	3.546	5.505	3.708	5.392	3.752	5.308	3.872	5.18	3.929	5.211	3.778	5.267	3.659	5.132	3.616
20160924_Mode_72	Flor	Model	Model	0.819057	4.969	3.514	5.076	3.443	5.24	3.438	5.151	3.375	5.313	3.277	5.334	3.395	5.451	3.417	5.46	3.506	5.475	3.588	5.354	3.63	5.299	3.712	5.296	3.85	5.229	3.746	5.211	3.655	5.176	3.587	5.066	3.582
20160924_Mode_73	Flor	Model	Model	0.99203	5.026	3.559	5.109	3.481	5.254	3.462	5.196	3.369	5.146	3.234	5.268	3.227	5.375	3.352	5.528	3.341	5.597	3.462	5.55	3.574	5.462	3.622	5.431	3.752	5.384	3.869	5.311	3.736	5.229	3.645	5.1	3.665
20160924_Mode_74	Flor	Model	Model	0.874094	4.97	3.574	5.059	3.453	5.199	3.425	5.142	3.307	5.209	3.201	5.313	3.25	5.363	3.366	5.5	3.333	5.49	3.476	5.417	3.539	5.363	3.609	5.384	3.728	5.273	3.738	5.229	3.659	5.178	3.582	5.096	3.594
20160924_Mode_75	Flor	Model	Model	0.82442	5.065	3.538	5.152	3.462	5.278	3.448	5.177	3.379	5.117	3.282	5.272	3.287	5.397	3.337	5.497	3.321	5.533	3.417	5.534	3.506	5.504	3.593	5.407	3.597	5.331	3.598	5.254	3.626	5.161	3.657	5.066	3.655
20160924_Mode_76	Flor	Model	Model	1.02573	4.935	3.609	4.989	3.516	5.083	3.451	5.11	3.41	5.007	3.346	5.014	3.226	5.175	3.297	5.347	3.317	5.508	3.394	5.526	3.517	5.383	3.578	5.452	3.728	5.355	3.844	5.267	3.694	5.166	3.644	5.052	3.688
20160924_Mode_77	Flor	Model	Model	0.943679	5.051	3.525	5.133	3.504	5.04	3.432	5.129	3.458	5.074	3.309	5.248	3.294	5.354	3.418	5.526	3.439	5.645	3.491	5.581	3.604	5.443	3.579	5.357	3.63	5.307	3.683	5.217	3.669	5.176	3.826	5.083	3.693
20160924_Mode_78	Flor	Model	Model	1.05372	5.109	3.509	5.188	3.423	5.346	3.481	5.267	3.335	5.281	3.197	5.417	3.265	5.524	3.239	5.503	3.44	5.646	3.442	5.648	3.587	5.539	3.657	5.45	3.729	5.433	3.892	5.267	3.892	5.308	3.734	5.194	3.65
20160924_Mode_79	Flor	Model	Model	0.89361	5.023	3.497	5.071	3.409	5.166	3.403	5.254	3.463	5.346	3.38	5.461	3.398	5.508	3.481	5.501	3.572	5.461	3.655	5.424	3.719	5.441	3.816	5.352	3.792	5.297	3.738	5.214	3.77	5.108	3.742	5.075	3.651
20160924_Mode_80	Flor	Model	Model	0.99203	5.026	3.559	5.109	3.481	5.254	3.462	5.196	3.369	5.146	3.234	5.268	3.227	5.375	3.352	5.528	3.341	5.597	3.462	5.55	3.574	5.462	3.622	5.431	3.752	5.384	3.869	5.311	3.736	5.229	3.645	5.1	3.665
20160924_Mode_81	Flor	Model	Model	0.97156	4.969	3.5	5.032	3.384	5.149	3.394	5.195	3.313	5.268	3.232	5.404	3.178	5.337	3.341	5.429	3.408	5.492	3.491	5.422	3.565	5.36	3.664	5.366	3.789	5.239	3.834	5.152	3.736	5.186	3.593	5.059	3.632
20160924_Mode_82	Flor	Model	Model	0.954526	4.924	3.517	5.014	3.438	5.149	3.428	5.151	3.317	5.283	3.318	5.371	3.355	5.41	3.44	5.576	3.417	5.606	3.541	5.5	3.582	5.392	3.597	5.383	3.724	5.259	3.752	5.2	3.68	5.137	3.603	5.004	3.604
20160924_Mode_83	Flor	Model	Model	0.803193	5.04	3.603	5.055	3.495	5.171	3.501	5.132	3.451	5.007	3.429	5.105	3.341	5.221	3.364	5.352	3.413	5.434	3.493	5.39	3.598	5.326	3.628	5.312	3.728	5.291	3.838	5.201	3.838	5.197	3.719	5.112	3.723
20160924_Mode_84	Flor	Model	Model	0.957081	5.011	3.56	5.101	3.49	5.23	3.457	5.243	3.343	5.233	3.258	5.365	3.313	5.457	3.377	5.524	3.476	5.525	3.601	5.424	3.628	5.424	3.708	5.471	3.8	5.357	3.877	5.272	3.796	5.244	3.68	5.075	3.713
20160924_Mode_85	Flor	Model	Model	0.942504	5.194	3.515	5.113	3.43	5.093	3.295	5.224	3.268	5.308	3.33	5.427	3.253	5.509	3.365	5.479	3.478	5.529	3.594	5.474	3.665	5.395	3.748	5.323	3.747	5.265	3.669	5.18	3.723	5.094	3.772	5.124	3.618
20160924_Mode_86	Flor	Model	Model	0.735996	5.231	3.463	5.181	3.399	5.129	3.335	5.149	3.242	5.245	3.195	5.334	3.277	5.392	3.357	5.466	3.404	5.537	3.467	5.474	3.502	5.379	3.52	5.313	3.531	5.326	3.612	5.299	3.689	5.225	3.669	5.202	3.557
20160924_Mode_87	Flor	Model	Model	0.702827	5.244	3.415	5.207	3.347	5.139	3.258	5.2	3.2	5.265	3.144	5.313	3.234	5.337	3.335	5.395	3.38	5.458	3.459	5.385	3.475	5.332	3.456	5.283	3.515	5.278	3.593	5.288	3.691	5.171	3.636	5.172	3.52
20160924_Mode_88	Flor	Model	Model	0.90494	5.148	3.467	5.234	3.398	5.141	3.318	5.055	3.225	5.206	3.239	5.32	3.24	5.446	3.236	5.496	3.338	5.45	3.443	5.462	3.564	5.448	3.679	5.355	3.72	5.281	3.649	5.178	3.652	5.096	3.615	5.085	3.535
20160924_Mode_89	Flor	Model	Model	0.827178	4.999	3.526	5.059	3.462	5.171	3.454	5.258	3.427	5.228	3.326	5.317	3.4	5.339	3.502	5.421	3.496	5.426	3.602	5.341	3.646	5.322	3.737	5.277	3.802	5.182	3.852	5.095	3.844	5.05	3.749	5.129	3.621
20160924_Mode_90	Flor	Model	Model	0.909222	4.997	3.422	5.071	3.355	5.17	3.41	5.19	3.364	5.165	3.224	5.292	3.236	5.323	3.372	5.364	3.473	5.492	3.512	5.533	3.612	5.417	3.632	5.332	3.636	5.272	3.724	5.157	3.806	5.075	3.69	5.071	3.559
20160924_Mode_91	Flor	Model	Model	0.830666	5.183	3.501	5.243	3.462	5.196	3.356	5.113	3.288	5.24	3.304	5.317	3.332	5.526	3.352	5.482	3.48	5.566	3.563	5.477	3.628	5.407	3.631	5.327	3.617	5.267	3.681	5.18	3.694	5.172	3.586	4.975	3.559
20160924_Mode_92	Flor	Model	Model	0.892027	5.071	3.458	5.2	3.425	5.197	3.348	5.165	3.288	5.19	3.215	5.32	3.264	5.397	3.292	5.486	3.294	5.458	3.41	5.538	3.49	5.499	3.597	5.383	3.583	5.374	3.673	5.307	3.796	5.19	3.699	5.123	3.607
20160924_Mode_93	Flor	Model	Model	0.901732	5.085	3.577	5.122	3.454	5.267	3.454	5.381	3.411	5.489	3.451	5.593	3.529	5.731	3.487	5.68	3.572	5.634	3.661	5.562	3.713	5.486	3.732	5.421	3.72	5.359	3.707	5.292	3.693	5.23	3.667	5.152	3.642
20160924_Mode_94	Flor	Model	Model	0.709526	5.139	3.612	5.172	3.563	5.229	3.512	5.293	3.477	5.346	3.429	5.404	3.492	5.46	3.538	5.515	3.591	5.547	3.646	5.521	3.691	5.461	3.714	5.399	3.736	5.334	3.799	5.23	3.814	5.137	3.757	5.243	3.678
20160924_Mode_95	Flor	Model	Model	0.93473	4.951	3.457	5.033	3.394	5.151	3.456	5.206	3.372	5.245	3.283	5.345	3.302	5.388	3.415	5.359	3.51	5.563	3.512	5.544	3.651	5.419	3.662	5.337	3.654	5.233	3.728	5.104	3.747	5.069	3.652	4.967	3.574
20160924_Mode_96	Flor	Model	Model	0.965266	4.97	3.448	4.999	3.312	5.119	3.273	5.206	3.182	5.153	3.017	5.306	3.109	5.341	3.237	5.492	3.299	5.472	3.406	5.405	3.437	5.371	3.529	5.388	3.673	5.244	3.66	5.176	3.591	5.216	3.462	5.072	3.495
20160924_Mode_97	Flor	Model	Model	0.939846	4.963	3.374	5.035	3.277	5.128	3.206	5.191	3.084	5.325	3.15	5.355	3.295	5.508	3.384	5.508	3.486	5.397	3.478	5.318	3.482	5.351	3.572	5.352	3.68	5.224	3.649	5.173	3.584	5.137	3.502	5.016	3.499
20160924_Mode_98	Flor	Model	Model	0.867402	5.11	3.579	5.166	3.509	5.282	3.504	5.176	3.433	5.162	3.316	5.287	3.322	5.39	3.394	5.505	3.454	5.547	3.553	5.492	3.627	5.471	3.708	5.534	3.791	5.485	3.829	5.378	3.765	5.302	3.676	5.17	3.697
20160924_Mode_99	Flor	Model	Model	0.837451	5.055	3.568	5.173	3.56	5.178	3.486	5.096	3.419	5.156	3.312	5.284	3.343	5.381	3.403	5.526	3.324	5.532	3.42	5.468	3.486	5.467	3.563	5.465	3.657	5.352	3.703	5.263	3.689	5.172	3.703	5.091	3.664
20160924_Mode_100	Flor	Model	Model	0.888272	5.044	3.611	5.13	3.572	5.164	3.496	5.132	3.412	5.271	3.415	5.372	3.463	5.395	3.571	5.506	3.497	5.597	3.559	5.556	3.682	5.431	3.696	5.358	3.754	5.311	3.92	5.178	3.837	5.207	3.706	5.082	3.776
20160924_Mode_101	Flor	Model	Model	0.932577	5.126	3.51	5.175	3.426	5.085	3.379	5.145	3.297	5.295	3.323	5.426	3.339	5.535	3.405	5.58	3.529	5.516	3.601	5.419	3.634	5.367	3.693	5.445	3.741	5.303	3.804	5.218	3.722	5.17	3.649	5.025	3.693
20160924_Mode_102	Flor	Model	Model	0.855438	5.075	3.475	4.992	3.456	4.96	3.34	5.099	3.312	5.228	3.302	5.37	3.285	5.452	3.339	5.498	3.431	5.44	3.508	5.346	3.537	5.285	3.529	5.199	3.517	5.142	3.594	5.101	3.71	5.008	3.659	5.008	3.551
20160924_Mode_103	Flor	Model	Model	0.909123	5.015	3.453	5.073	3.368	5.2	3.369	5.212	3.299	5.181	3.178	5.335	3.249	5.434	3.339	5.539	3.393	5.536	3.525	5.414	3.554	5.445	3.669	5.372	3.774	5.265	3.705	5.281	3.586	5.198	3.539	5.07	3.549
20160924_Mode_104	Flor	Model	Model	0.908293	4.966	3.525	5.003	3.442	5.13	3.416	5.113	3.322	5.223	3.302	5.343	3.393	5.483	3.378	5.487	3.501	5.425	3.597	5.335	3.666	5.348	3.77	5.285	3.801	5.224	3.722	5.19	3.629	5.083	3.66	4.978	3.647
20160924_Mode_105	Flor	Model	Model	0.858505	5.096	3.635	5.168	3.586	5.161	3.51	5.064	3.456	5.055	3.345	5.181	3.356	5.27	3.457	5.407	3.44	5.492	3.537	5.438	3.615	5.367	3.681	5.361	3.782	5.367	3.899	5.276	3.792	5.207	3.724	5.073	3.806
20160924_Mode_106	Flor	Model	Model	0.89749	5.015	3.431	5.083	3.315	5.18	3.345	5.155	3.26	5.219	3.187	5.33	3.241	5.375	3.365	5.447	3.458	5.484	3.543	5.383	3.563	5.339	3.623	5.339	3.717	5.247	3.827	5.209	3.691	5.191	3.556	5.056	3.548
20160924_Mode_107	Flor	Model	Model	1.80169	5.115	3.473	4.823	3.466	4.55	3.36	4.611	3.314	4.856	3.337	5.1	3.287	5.34	3.284	5.716	3.468	5.953	3.736	5.733	3.604	5.486	3.536	5.345	3.615	5.123	3.693	4.931	3.789	4.712	3.975	4.901	3.652
20160924_Mode_108	Flor	Model	Model	1.8001	4.671	3.657	5.007	3.546	5.31	3.486	5.188	3.302	5.133	3.039	5.171	2.828	5.299	3.171	5.484	3.367	5.665	3.289	5.625	3.516	5.784	3.69	5.539	3.673	5.481	3.937	5.642	4.288	5.357	3.932	5.171	3.718
20150627_Mode_12	Semente	Model	Model	0.778033	4.291	2.91	4.249	2.846	4.292	2.784	4.367	2.758	4.446	2.765	4.531	2.801	4.594	2.834	4.648	2.889	4.725	2.878	4.782	2.857	4.743	2.921	4.643	2.978	4.577	2.999	4.503	3.035	4.399	3.04	4.299	3.011
20150627_Mode_13	Semente	Model	Model	0.807585	4.278	2.886	4.295	2.809	4.361	2.744	4.446	2.723	4.539	2.729	4.584	2.773	4.656	2.803	4.742	2.841	4.83	2.853	4.749	2.882	4.673	2.923	4.609	3.001	4.537	3.021	4.455	3.026	4.37	3.031	4.297	2.994
20150627_Mode_14	Semente	Model	Model	0.784063	4.288	2.946	4.295	2.859	4.355	2.8	4.439	2.744	4.517	2.76	4.594	2.784	4.658	2.801	4.716	2.845	4.723	2.923	4.684	2.989	4.631	3.025	4.556	3.049	4.479	3.073	4.4	3.1	4.336	3.071	4.291	3.035
20150627_Mode_22	Semente	Model	Model	1.90068	3.953	3.09	4.036	2.898	4.196	2.796	4.399	2.785	4.587	2.828	4.787	2.856	4.994	2.903	5.193	2.982	5.274	3.075	5.176	3.206	4.986	3.255	4.826	3.3	4.651	3.34	4.467	3.28	4.326	3.404	4.059	3.396
20151205_Mode_08	Semente	Model	Model	0.680929	4.456	2.929	4.419	2.862	4.452	2.793	4.539	2.765	4.623	2.789	4.694	2.813	4.754	2.866	4.778	2.916	4.796	2.977	4.769	3.037	4.716	3.066	4.645	3.077	4.581	3.07	4.521	3.061	4.481	3.036	4.438	2.971
20151205_Mode_09	Semente	Model	Model	0.793025	4.254	2.979	4.294	2.895	4.389	2.849	4.479	2.861	4.567	2.898	4.618	2.948	4.7	2.953	4.812	2.978	4.816	3.011	4.793	3.022	4.71	2.993	4.624	2.987	4.574	3.022	4.502	3.09	4.39	3.093	4.276	3.068
20151205_Mode_10	Semente	Model	Model	0.737786	4.354	3.012	4.375	2.932	4.49	2.919	4.569	2.966	4.653	2.99	4.734	2.981	4.808	2.94	4.834	2.878	4.849	2.876	4.862	2.877	4.835	2.964	4.751	3.014	4.667	3.03	4.58	3.042	4.494	3.078	4.404	3.069
20151205_Mode_11	Semente	Model	Model	0.495722	4.455	3.048	4.453	2.984	4.471	2.935	4.502	2.907	4.551	2.883	4.604	2.885	4.642	2.917	4.673	2.952	4.681	2.99	4.692	3.04	4.678	3.075	4.653	3.109	4.618	3.136	4.58	3.143	4.536	3.137	4.497	3.096
20151205_Mode_12	Semente	Model	Model	0.705111	4.345	3.002	4.354	2.932	4.405	2.893	4.471	2.848	4.541	2.826	4.636	2.837	4.673	2.912	4.73	2.959	4.734	3.016	4.729	3.081	4.671	3.118	4.619	3.15	4.556	3.142	4.51	3.131	4.448	3.117	4.371	3.074
20151205_Mode_13	Semente	Model	Model	0.732007	4.34	2.967	4.355	2.896	4.404	2.848	4.488	2.824	4.576	2.82	4.664	2.826	4.698	2.908	4.752	2.954	4.808	2.978	4.76	3.001	4.697	2.994	4.679	3.074	4.615	3.118	4.525	3.119	4.433	3.087	4.375	3.031
20151205_Mode_14	Semente	Model	Model	0.859896	4.354	2.968	4.371	2.859	4.463	2.801	4.581	2.818	4.676	2.865	4.741	2.926	4.805	2.993	4.875	3.004	4.904	3.002	4.886	3.033	4.813	3.051	4.737	3.096	4.661	3.118	4.597	3.138	4.483	3.135	4.373	3.091
20151205_Mode_15	Semente	Model	Model	0.921535	4.311	2.928	4.361	2.837	4.463	2.803	4.543	2.802	4.63	2.809	4.706	2.855	4.79	2.911	4.894	2.951	4.999	2.995	4.901	2.989	4.785	2.997	4.704	3.049	4.616	3.061	4.531	3.111	4.433	3.092	4.346	3.046
20151205_Mode_16	Semente	Model	Model	0.662154	4.388	2.993	4.385	2.935	4.418	2.872	4.49	2.842	4.565	2.845	4.623	2.877	4.687	2.911	4.72	2.942	4.769	2.984	4.755	3.04	4.718	3.071	4.664	3.105	4.607	3.124	4.544	3.129	4.473	3.117	4.418	3.075
20151205_Mode_17	Semente	Model	Model	0.795619	4.308	2.935	4.318	2.858	4.378	2.803	4.463	2.799	4.551	2.848	4.614	2.885	4.685	2.963	4.786	2.983	4.868	2.961	4.798	3.017	4.687	3.035	4.605	3.066	4.544	3.067	4.467	3.081	4.398	3.073	4.331	3.022
20151205_Mode_18	Semente	Model	Model	0.808116	4.271	2.943	4.28	2.864	4.321	2.803	4.401	2.784	4.487	2.784	4.573	2.811	4.641	2.87	4.741	2.917	4.811	2.968	4.74	2.961	4.671	2.982	4.635	3.038	4.584	3.081	4.518	3.092	4.426	3.093	4.317	3.064
20151205_Mode_19	Semente	Model	Model	0.871047	4.327	2.992	4.312	2.901	4.405	2.831	4.505	2.813	4.599	2.816	4.699	2.837	4.791	2.86	4.872	2.92	4.868	2.959	4.875	3.018	4.798	3.046	4.703	3.049	4.622	3.049	4.539	3.063	4.453	3.08	4.358	3.068
20160423_Mode_15	Semente	Model	Model	2.30573	4.486	3.431	4.491	3.359	4.726	3.249	4.927	3.158	5.172	3.105	5.45	3.091	5.747	3.254	5.949	3.373	5.949	3.498	5.929	3.613	5.728	3.685	5.493	3.8	5.205	3.776	4.975	3.719	4.75	3.642	4.476	3.498
20160423_Mode_16	Semente	Model	Model	2.81364	4.304	3.292	4.313	3.196	4.52	3.071	4.913	3.009	5.268	2.975	5.575	2.942	5.833	3.071	6.016	3.177	6.188	3.431	6.006	3.498	5.838	3.556	5.656	3.695	5.311	3.728	4.999	3.666	4.577	3.56	4.309	3.383
20160423_Mode_17	Semente	Model	Model	3.0379	4.246	3.33	4.299	3.239	4.596	3.105	4.918	3.033	5.248	2.975	5.546	2.937	5.92	3.047	6.179	3.158	6.462	3.177	6.198	3.33	5.992	3.508	5.733	3.666	5.354	3.7	4.985	3.623	4.668	3.57	4.328	3.441
20160423_Mode_18	Semente	Model	Model	2.65526	4.438	3.496	4.448	3.395	4.603	3.258	4.901	3.165	5.188	3.091	5.455	3.016	5.714	3.076	5.994	3.275	6.265	3.282	6.042	3.544	5.872	3.767	5.584	3.894	5.282	3.858	5.006	3.805	4.723	3.745	4.524	3.668
20160423_Mode_19	Semente	Model	Model	2.61452	4.466	3.522	4.466	3.442	4.664	3.329	4.925	3.222	5.185	3.146	5.449	3.097	5.757	3.151	6.025	3.268	6.36	3.539	6.077	3.586	5.849	3.711	5.568	3.794	5.265	3.796	5.009	3.762	4.698	3.708	4.473	3.601
20160423_Mode_20	Semente	Model	Model	2.34486	4.542	3.285	4.578	3.224	4.742	3.161	4.991	3.117	5.187	3.068	5.392	2.999	5.659	3.014	5.886	3.033	6.099	2.789	5.969	3.17	5.854	3.39	5.659	3.61	5.373	3.686	5.082	3.662	4.737	3.539	4.542	3.373
20160423_Mode_21	Semente	Model	Model	2.55034	4.551	3.393	4.576	3.315	4.808	3.175	5.092	3.119	5.356	3.068	5.673	3.021	5.918	3.153	6.099	3.268	6.155	3.41	6.17	3.552	6.021	3.671	5.764	3.779	5.439	3.813	5.104	3.737	4.823	3.652	4.586	3.503
20160423_Mode_26	Semente	Model	Model	2.80261	4.373	3.51	4.358	3.412	4.61	3.227	4.908	3.156	5.231	3.075	5.566	3.051	5.903	3.143	6.187	3.307	6.148	3.471	6.138	3.64	5.925	3.662	5.62	3.821	5.282	3.818	4.991	3.772	4.683	3.693	4.415	3.591
20160423_Mode_27	Semente	Model	Model	2.64603	4.522	3.422	4.588	3.319	4.813	3.205	5.067	3.114	5.402	3.026	5.764	3.033	6.06	3.209	6.179	3.229	6.199	3.388	6.162	3.569	6.033	3.669	5.83	3.808	5.51	3.847	5.182	3.794	4.872	3.706	4.615	3.552
20160423_Mode_28	Semente	Model	Model	2.35442	4.505	3.425	4.522	3.354	4.674	3.222	4.864	3.099	5.087	3.021	5.365	2.999	5.6	3.077	5.854	3.173	5.913	3.356	6.123	3.586	5.783	3.583	5.583	3.684	5.343	3.767	5.057	3.747	4.798	3.671	4.517	3.515
20160423_Mode_29	Semente	Model	Model	2.94698	4.253	3.371	4.283	3.297	4.551	3.195	4.833	3.087	5.121	2.999	5.444	2.938	5.717	3.016	6.013	3.129	6.424	3.344	6.06	3.407	5.896	3.579	5.581	3.759	5.255	3.72	4.916	3.676	4.544	3.618	4.243	3.461
20160423_Mode_30	Semente	Model	Model	2.9911	4.317	3.31	4.285	3.19	4.569	3.043	4.815	2.923	5.126	2.857	5.466	2.806	5.825	2.809	6.079	2.989	6.258	3.3	6.113	3.535	5.869	3.759	5.488	3.799	5.155	3.733	4.842	3.645	4.63	3.542	4.353	3.405
20160423_Mode_31	Semente	Model	Model	1.64831	4.779	3.415	4.798	3.344	4.947	3.271	5.099	3.178	5.255	3.117	5.468	3.092	5.622	3.173	5.779	3.227	5.827	3.349	5.864	3.444	5.688	3.517	5.519	3.625	5.273	3.632	5.123	3.596	4.972	3.542	4.823	3.481
20160423_Mode_32	Semente	Model	Model	2.30959	4.632	3.239	4.644	3.163	4.855	3.06	5.097	2.95	5.348	2.897	5.642	2.887	5.876	3.014	6.028	3.09	6.04	3.195	6.072	3.332	5.94	3.405	5.744	3.571	5.402	3.627	5.133	3.579	4.886	3.505	4.637	3.302
20160423_Mode_33	Semente	Model	Model	2.91096	4.498	3.39	4.476	3.3	4.727	3.151	4.996	3.041	5.287	2.963	5.629	2.921	6.013	3.033	6.307	3.224	6.311	3.381	6.285	3.559	6.094	3.686	5.779	3.796	5.385	3.801	5.077	3.742	4.776	3.652	4.503	3.478
20160423_Mode_34	Semente	Model	Model	2.52104	4.559	3.368	4.742	3.209	5.028	3.185	5.373	3.112	5.634	2.989	5.955	2.98	6.118	3.161	6.241	3.231	6.285	3.312	6.255	3.388	6.189	3.493	6.025	3.723	5.708	3.745	5.402	3.64	5.082	3.561	4.754	3.51
20160423_Mode_35	Semente	Model	Model	2.73695	4.498	3.398	4.566	3.241	4.837	3.117	5.131	3.021	5.409	2.965	5.673	3.007	5.923	3.207	6.255	3.278	6.551	3.403	6.275	3.464	5.996	3.508	5.747	3.632	5.412	3.767	5.177	3.74	4.923	3.676	4.598	3.535
20160423_Mode_36	Semente	Model	Model	2.7852	4.493	3.398	4.49	3.31	4.691	3.158	4.977	3.043	5.339	2.936	5.725	2.906	6.04	3.031	6.16	3.297	6.255	3.469	6.187	3.64	5.898	3.698	5.647	3.777	5.317	3.728	4.967	3.64	4.698	3.557	4.529	3.486
20160423_Mode_37	Semente	Model	Model	2.09952	4.649	3.522	4.776	3.359	4.894	3.202	5.17	3.168	5.326	3.009	5.603	2.95	5.823	3.102	5.979	3.183	5.969	3.346	5.962	3.498	5.837	3.579	5.693	3.698	5.497	3.789	5.231	3.772	5.05	3.711	4.823	3.637
20160423_Mode_38	Semente	Model	Model	2.3003	4.676	3.224	4.679	3.146	4.872	3.085	5.133	3.041	5.405	2.982	5.664	2.95	5.884	2.994	6.101	3.041	6.043	3.229	6.128	3.422	5.947	3.542	5.722	3.625	5.431	3.637	5.145	3.552	4.857	3.417	4.681	3.29
20160423_Mode_39	Semente	Model	Model	2.43967	4.627	3.495	4.652	3.4	4.845	3.275	5.123	3.2	5.375	3.146	5.59	3.043	5.84	3.163	6.209	3.178	6.236	3.366	6.272	3.503	6.013	3.662	5.659	3.781	5.407	3.742	5.18	3.708	4.923	3.667	4.718	3.579
20160924_Mode_01	Semente	Model	Model	0.69851	4.329	2.938	4.353	2.869	4.423	2.855	4.516	2.859	4.582	2.885	4.635	2.903	4.687	2.933	4.78	2.946	4.843	2.986	4.783	2.982	4.691	2.983	4.634	3.018	4.568	3.038	4.505	3.054	4.42	3.071	4.34	3.036
20160924_Mode_02	Semente	Model	Model	0.768347	4.26	3.001	4.281	2.916	4.34	2.9	4.412	2.901	4.477	2.922	4.524	2.958	4.606	2.997	4.774	3.019	4.79	3.033	4.776	3.05	4.62	3.056	4.562	3.103	4.509	3.125	4.441	3.146	4.368	3.147	4.276	3.113
20160924_Mode_03	Semente	Model	Model	0.739072	4.342	3.02	4.347	2.949	4.377	2.883	4.468	2.858	4.547	2.875	4.61	2.918	4.685	2.96	4.742	2.983	4.886	3.003	4.746	3.027	4.694	3.045	4.628	3.088	4.571	3.098	4.496	3.13	4.414	3.133	4.349	3.106
20160924_Mode_04	Semente	Model	Model	0.699195	4.224	3.076	4.245	3.014	4.29	2.967	4.358	2.96	4.435	2.972	4.497	3.027	4.563	3.068	4.65	3.069	4.76	3.107	4.66	3.112	4.575	3.113	4.514	3.14	4.446	3.162	4.381	3.176	4.304	3.174	4.256	3.154
20160924_Mode_05	Semente	Model	Model	0.650689	4.297	3.065	4.275	2.99	4.328	2.935	4.427	2.938	4.498	2.971	4.561	3.016	4.605	3.06	4.673	3.077	4.721	3.098	4.676	3.119	4.606	3.117	4.555	3.14	4.496	3.171	4.443	3.185	4.382	3.192	4.325	3.162
20160924_Mode_06	Semente	Model	Model	0.799055	4.225	3.04	4.262	2.978	4.308	2.937	4.387	2.904	4.467	2.93	4.575	2.962	4.643	3.003	4.72	3.006	4.812	3.039	4.721	3.054	4.653	3.065	4.591	3.112	4.49	3.15	4.395	3.162	4.309	3.128	4.257	3.107
20160924_Mode_07	Semente	Model	Model	0.749006	4.342	3.018	4.333	2.934	4.416	2.883	4.517	2.875	4.586	2.903	4.656	2.918	4.721	2.955	4.802	2.98	4.878	3.039	4.799	3.014	4.711	3.002	4.67	3.044	4.605	3.088	4.54	3.11	4.456	3.15	4.368	3.124
20160924_Mode_08	Semente	Model	Model	0.722655	4.369	3.033	4.367	2.951	4.415	2.896	4.505	2.899	4.577	2.933	4.655	2.973	4.697	3.023	4.776	3.015	4.901	2.988	4.792	3.048	4.698	3.071	4.645	3.096	4.588	3.118	4.517	3.171	4.441	3.159	4.386	3.12
20160924_Mode_09	Semente	Model	Model	0.625397	4.356	3.01	4.334	2.92	4.397	2.889	4.473	2.893	4.54	2.916	4.607	2.94	4.659	2.983	4.702	2.99	4.749	3.011	4.705	3.026	4.663	3.028	4.629	3.054	4.569	3.084	4.502	3.131	4.419	3.14	4.347	3.089
20160924_Mode_10	Semente	Model	Model	0.588456	4.317	3.046	4.349	2.991	4.389	2.934	4.464	2.918	4.544	2.929	4.599	2.963	4.618	3.011	4.656	3.026	4.693	3.056	4.66	3.079	4.618	3.106	4.586	3.141	4.539	3.157	4.475	3.161	4.389	3.147	4.348	3.115
20160924_Mode_11	Semente	Model	Model	0.792095	4.298	3.007	4.301	2.919	4.375	2.872	4.472	2.875	4.547	2.913	4.602	2.967	4.669	3.009	4.745	2.994	4.833	3.038	4.773	3.1	4.678	3.119	4.583	3.148	4.501	3.15	4.428	3.153	4.357	3.133	4.299	3.097
20160924_Mode_12	Semente	Model	Model	0.630509	4.265	3.065	4.285	3.007	4.323	2.968	4.38	2.961	4.454	2.961	4.515	2.985	4.575	3.007	4.612	3.03	4.646	3.073	4.616	3.122	4.568	3.15	4.511	3.176	4.453	3.19	4.375	3.209	4.316	3.196	4.258	3.141
20160924_Mode_13	Semente	Model	Model	0.534289	4.357	3.031	4.348	2.967	4.389	2.919	4.456	2.917	4.527	2.937	4.577	2.958	4.612	2.985	4.637	3.012	4.662	3.031	4.635	3.053	4.598	3.085	4.564	3.107	4.53	3.132	4.466	3.148	4.398	3.145	4.356	3.114
20160924_Mode_14	Semente	Model	Model	0.700082	4.325	2.956	4.343	2.893	4.406	2.865	4.488	2.855	4.557	2.884	4.627	2.902	4.698	2.943	4.738	2.992	4.83	3.028	4.74	3.03	4.687	3.041	4.623	3.067	4.559	3.072	4.5	3.082	4.41	3.085	4.341	3.052
20160924_Mode_15	Semente	Model	Model	0.531401	4.387	2.916	4.408	2.865	4.457	2.84	4.51	2.852	4.562	2.88	4.604	2.908	4.653	2.934	4.683	2.976	4.707	3.006	4.672	3.017	4.641	3.03	4.594	3.054	4.542	3.057	4.495	3.053	4.418	3.036	4.365	2.978
20160924_Mode_16	Semente	Model	Model	0.603941	4.392	2.953	4.36	2.891	4.396	2.848	4.476	2.822	4.557	2.835	4.624	2.859	4.668	2.889	4.7	2.915	4.739	2.935	4.702	2.956	4.68	2.986	4.645	3.009	4.608	3.052	4.542	3.074	4.46	3.08	4.392	3.041
20160924_Mode_17	Semente	Model	Model	0.647551	4.347	2.986	4.329	2.94	4.328	2.875	4.392	2.845	4.48	2.851	4.557	2.877	4.628	2.911	4.676	2.954	4.697	2.983	4.668	3.001	4.627	3.044	4.579	3.065	4.52	3.112	4.432	3.12	4.374	3.108	4.33	3.062
20160924_Mode_18	Semente	Model	Model	0.565192	4.367	3.001	4.363	2.938	4.408	2.882	4.487	2.879	4.538	2.891	4.585	2.911	4.629	2.942	4.653	2.966	4.673	2.978	4.66	3.015	4.639	3.042	4.595	3.075	4.536	3.12	4.473	3.13	4.398	3.12	4.366	3.097
20160924_Mode_19	Semente	Model	Model	0.589416	4.367	3.034	4.349	2.966	4.389	2.904	4.461	2.887	4.538	2.916	4.602	2.946	4.65	2.974	4.688	3.016	4.711	3.054	4.683	3.075	4.64	3.105	4.594	3.115	4.536	3.126	4.482	3.124	4.42	3.12	4.379	3.092
20160924_Mode_20	Semente	Model	Model	0.531854	4.351	3.024	4.353	2.966	4.399	2.926	4.453	2.918	4.511	2.922	4.554	2.958	4.607	2.977	4.627	3.011	4.66	3.046	4.627	3.076	4.602	3.099	4.561	3.116	4.51	3.132	4.466	3.152	4.41	3.153	4.359	3.128
20160924_Mode_21	Semente	Model	Model	0.608038	4.279	3.023	4.29	2.951	4.329	2.9	4.395	2.872	4.471	2.89	4.551	2.909	4.597	2.961	4.577	3.024	4.552	3.052	4.546	3.106	4.514	3.141	4.468	3.16	4.404	3.163	4.359	3.158	4.314	3.14	4.28	3.085
20150627_Mode_10	Pecíolo	Model	Model	1.37674	4.012	2.915	4.072	2.802	4.207	2.73	4.36	2.73	4.484	2.725	4.612	2.719	4.744	2.689	4.896	2.745	5.065	2.832	4.926	2.928	4.796	3.037	4.638	3.046	4.525	3.046	4.386	3.05	4.273	3.043	4.111	3.02
20150627_Mode_18	Pecíolo	Model	Model	5.48016	2.604	2.868	2.745	2.772	3.321	2.932	3.955	3.035	4.659	3.176	5.331	3.099	5.888	2.99	6.279	2.9	6.548	2.9	6.337	3.009	5.972	3.15	5.421	3.297	4.717	3.445	3.993	3.432	3.289	3.291	2.738	3.048
20150627_Mode_19	Pecíolo	Model	Model	4.37628	2.879	3.184	2.764	2.996	3.323	2.898	3.793	2.86	4.219	2.86	4.676	2.868	5.15	2.881	5.705	2.92	6.477	3.031	5.718	3.078	5.176	3.069	4.697	3.09	4.266	3.116	3.822	3.184	3.421	3.218	2.977	3.274
20150627_Mode_20	Pecíolo	Model	Model	3.78887	3.022	3.229	2.92	3.101	3.445	2.96	3.859	2.9	4.303	2.883	4.683	2.896	5.071	2.93	5.532	2.99	5.98	3.191	5.558	3.212	5.088	3.191	4.7	3.195	4.35	3.186	3.923	3.229	3.522	3.327	3.154	3.37
20150627_Mode_21	Pecíolo	Model	Model	3.02816	3.523	3.097	3.486	3	3.81	2.92	4.121	2.858	4.459	2.809	4.784	2.792	5.196	2.815	5.683	2.932	5.634	3.04	5.603	3.12	5.188	2.966	4.806	2.935	4.468	2.949	4.158	2.997	3.867	3.065	3.591	3.174
20151205_Mode_01	Pecíolo	Model	Model	3.97501	2.782	3.209	3.178	2.887	3.692	2.795	4.07	2.821	4.553	2.826	4.958	2.83	5.419	2.922	5.867	3.004	5.915	3.143	5.841	3.235	5.388	3.139	4.949	3.117	4.523	3.126	4.096	3.096	3.674	3.113	3.339	3.161
20151205_Mode_02	Pecíolo	Model	Model	5.53452	2.319	3.409	3.056	3.05	3.742	2.906	4.407	2.841	5.125	2.841	5.713	2.893	6.352	3.004	6.783	3.213	6.646	3.383	6.443	3.585	6.104	3.448	5.621	3.298	5.145	3.226	4.486	3.18	3.905	3.226	3.109	3.344
20151205_Mode_03	Pecíolo	Model	Model	5.47119	2.508	3.037	2.395	2.911	3.004	2.715	3.674	2.815	4.257	2.832	4.871	2.854	5.532	2.871	6.289	2.737	6.38	3.059	6.172	3.315	5.562	3.189	4.914	3.154	4.288	3.154	3.635	3.119	3.087	3.159	2.565	3.133
20151205_Mode_04	Pecíolo	Model	Model	2.1248	3.813	3.039	3.783	2.917	4.088	2.902	4.338	2.906	4.566	2.902	4.808	2.904	5.019	2.9	5.251	2.874	5.343	3.006	5.31	3.117	5.021	3.089	4.821	3.08	4.575	3.078	4.359	3.08	4.094	3.085	3.87	3.15
20151205_Mode_05	Pecíolo	Model	Model	1.87209	4.005	2.982	3.948	2.821	4.164	2.83	4.359	2.78	4.562	2.787	4.758	2.802	4.973	2.815	5.158	2.898	5.286	2.998	5.214	3.113	5.012	3.154	4.797	3.096	4.588	3.128	4.392	3.178	4.192	3.137	3.977	3.087
20151205_Mode_06	Pecíolo	Model	Model	1.45034	4.07	2.933	4.09	2.814	4.203	2.779	4.325	2.832	4.481	2.85	4.656	2.857	4.822	2.848	4.991	2.866	5.039	2.948	4.986	3.028	4.868	3.098	4.689	3.104	4.483	3.102	4.318	3.093	4.177	3.101	4.042	3.018
20151205_Mode_07	Pecíolo	Model	Model	0.879541	4.202	3.038	4.203	3	4.291	2.94	4.395	2.91	4.492	2.889	4.593	2.88	4.68	2.867	4.795	2.868	4.813	2.916	4.824	2.969	4.713	3.009	4.618	3.021	4.52	3.021	4.431	3.016	4.318	3.005	4.271	3.039
20160423_Mode_01	Pecíolo	Model	Model	3.26724	3.936	3.541	3.92	3.456	4.2	3.398	4.611	3.401	4.976	3.443	5.308	3.466	5.755	3.427	6.155	3.355	6.208	3.44	6.172	3.544	5.794	3.639	5.334	3.678	4.982	3.675	4.637	3.632	4.22	3.619	3.956	3.626
20160423_Mode_02	Pecíolo	Model	Model	3.84948	3.848	3.499	3.874	3.407	4.259	3.388	4.725	3.44	5.178	3.476	5.663	3.476	6.071	3.463	6.462	3.499	6.592	3.534	6.481	3.57	6.107	3.59	5.702	3.613	5.194	3.635	4.748	3.639	4.285	3.629	3.874	3.583
20160423_Mode_03	Pecíolo	Model	Model	8.03789	2.197	3.236	2.417	3.038	3.371	3.134	4.155	3.339	5.138	3.354	6.076	3.361	6.993	3.346	7.638	3.332	8.284	3.2	7.741	3.53	7.066	3.603	6.157	3.669	5.255	3.72	4.192	3.632	3.393	3.471	2.322	3.5
20160423_Mode_04	Pecíolo	Model	Model	5.80766	3.092	3.486	3.041	3.302	3.767	3.354	4.375	3.376	4.969	3.376	5.658	3.361	6.414	3.324	7.11	3.229	7.147	3.427	7.11	3.61	6.472	3.559	5.717	3.603	5.035	3.632	4.449	3.639	3.774	3.647	3.085	3.683
20160423_Mode_05	Pecíolo	Model	Model	3.71392	3.613	3.508	3.583	3.368	3.935	3.222	4.353	3.141	4.757	3.126	5.16	3.134	5.622	3.207	6.025	3.288	6.604	3.42	6.069	3.464	5.636	3.398	5.174	3.354	4.83	3.368	4.449	3.405	4.075	3.471	3.789	3.625
20160423_Mode_06	Pecíolo	Model	Model	4.21724	3.715	3.214	3.877	3.134	4.309	3.28	4.764	3.39	5.255	3.449	5.82	3.398	6.245	3.28	6.568	3.119	6.641	3.185	6.626	3.273	6.318	3.442	5.9	3.588	5.292	3.698	4.808	3.676	4.309	3.61	3.708	3.398
20160423_Mode_07	Pecíolo	Model	Model	4.4369	3.715	3.72	3.649	3.61	4.016	3.376	4.566	3.244	5.174	3.229	5.812	3.324	6.326	3.486	6.714	3.588	6.678	3.713	6.626	3.881	6.282	3.676	5.812	3.566	5.226	3.478	4.691	3.515	4.199	3.654	3.869	3.786
20160423_Mode_08	Pecíolo	Model	Model	5.8574	2.843	3.588	2.791	3.405	3.253	3.2	3.899	3.17	4.566	3.17	5.226	3.178	5.937	3.207	6.619	3.266	7.499	3.478	6.714	3.508	6.04	3.559	5.292	3.515	4.676	3.566	4.001	3.574	3.51	3.581	3.099	3.676
20160423_Mode_09	Pecíolo	Model	Model	6.28767	2.835	3.588	2.769	3.478	3.319	3.236	3.965	3.207	4.698	3.192	5.372	3.148	6.164	3.244	6.949	3.405	7.704	3.618	7.008	3.603	6.201	3.5	5.438	3.434	4.764	3.493	4.104	3.53	3.429	3.625	2.967	3.713
20160423_Mode_10	Pecíolo	Model	Model	6.61162	2.609	3.731	2.484	3.587	3.002	3.28	3.616	3.117	4.392	3.021	5.265	2.983	6.013	3.069	6.848	3.376	7.682	3.999	6.819	3.577	6.004	3.309	5.304	3.222	4.45	3.27	3.75	3.414	3.213	3.587	2.772	3.836
20160423_Mode_11	Pecíolo	Model	Model	5.0459	3.139	3.625	3.038	3.481	3.724	3.242	4.294	3.194	4.918	3.16	5.426	3.17	5.958	3.208	6.524	3.338	7.051	3.529	6.505	3.568	5.973	3.52	5.44	3.443	4.966	3.462	4.385	3.52	3.834	3.616	3.302	3.736
20160423_Mode_12	Pecíolo	Model	Model	3.15099	3.931	3.547	3.838	3.473	4.215	3.275	4.589	3.195	4.97	3.166	5.344	3.195	6.095	3.521	6.124	3.361	5.695	3.262	6.05	3.636	5.686	3.451	5.331	3.368	4.995	3.342	4.637	3.368	4.295	3.448	4.026	3.617
20160423_Mode_14	Pecíolo	Model	Model	1.05907	4.697	3.393	4.711	3.22	4.807	3.22	4.908	3.22	5.009	3.225	5.095	3.23	5.177	3.23	5.229	3.244	5.34	3.373	5.34	3.556	5.234	3.575	5.148	3.565	5.033	3.56	4.927	3.546	4.812	3.537	4.707	3.532
20160423_Mode_22	Pecíolo	Model	Model	6.59329	2.838	3.53	2.833	3.403	3.498	3.139	4.177	2.992	4.886	2.933	5.673	2.909	6.524	3.016	7.331	3.251	7.829	3.515	7.297	3.422	6.5	3.266	5.708	3.227	5.023	3.266	4.461	3.417	3.586	3.603	3.033	3.647
20160423_Mode_23	Pecíolo	Model	Model	6.88115	2.787	3.882	2.633	3.779	3.263	3.31	4.107	3.06	4.921	2.958	5.735	2.98	6.593	3.148	7.319	3.486	7.891	3.904	7.238	3.757	6.49	3.581	5.742	3.383	5.016	3.332	4.268	3.412	3.505	3.684	3.007	4.006
20160423_Mode_24	Pecíolo	Model	Model	5.06685	3.139	3.537	3.08	3.383	3.586	3.207	4.18	3.134	4.73	3.148	5.397	3.156	5.918	3.192	6.453	3.244	7.077	3.368	6.497	3.42	5.911	3.427	5.434	3.471	4.774	3.552	4.268	3.596	3.74	3.625	3.329	3.684
20160423_Mode_25	Pecíolo	Model	Model	6.06587	3.068	3.427	3.18	2.953	3.625	2.611	4.226	2.41	4.901	2.425	5.546	2.645	6.187	2.948	6.729	3.119	7.257	3.29	6.788	3.481	6.26	3.706	5.781	3.975	5.067	4.248	4.309	4.419	3.723	4.268	3.234	3.94
20160618_Mode_01	Pecíolo	Model	Model	2.36236	3.507	2.892	3.505	2.725	3.828	2.807	4.07	2.821	4.338	2.841	4.615	2.845	4.903	2.803	5.091	2.799	5.164	2.965	5.102	3.091	4.9	3.093	4.628	3.051	4.342	3.038	4.072	3.009	3.837	2.996	3.505	3.033
20160618_Mode_02	Pecíolo	Model	Model	4.37658	2.733	2.878	2.853	2.688	3.38	2.728	3.872	2.772	4.279	2.803	4.749	2.794	5.201	2.719	5.745	2.794	6.202	2.865	5.763	2.954	5.223	2.985	4.784	3.024	4.297	3.069	3.889	3.069	3.389	3.095	2.769	3.029
20160618_Mode_03	Pecíolo	Model	Model	4.68487	2.525	2.923	2.552	2.754	3.114	2.776	3.566	2.714	4.04	2.679	4.598	2.754	5.108	2.75	5.63	2.843	6.255	2.989	5.652	2.998	5.152	3.029	4.656	3.091	4.049	3.171	3.61	3.188	3.136	3.131	2.64	3.064
20160618_Mode_04	Pecíolo	Model	Model	5.8131	2.303	2.62	2.443	2.534	2.875	2.66	3.46	2.766	4.197	2.859	4.842	2.879	5.526	2.806	6.058	2.693	6.609	2.64	6.131	2.859	5.646	3.026	4.961	3.218	4.257	3.291	3.44	3.198	2.842	3.006	2.25	2.773
20160618_Mode_05	Pecíolo	Model	Model	3.56731	3.006	3.023	3.062	2.88	3.431	2.741	3.919	2.718	4.391	2.764	4.823	2.787	5.182	2.847	5.458	2.867	5.487	2.954	5.438	3.023	5.185	3.017	4.826	3.027	4.421	3.067	3.933	3.053	3.557	3.093	3.079	3.116
20160618_Mode_06	Pecíolo	Model	Model	1.6102	3.707	2.851	3.8	2.761	3.986	2.774	4.148	2.791	4.298	2.801	4.467	2.794	4.637	2.804	4.813	2.804	4.843	2.894	4.836	2.967	4.707	3.02	4.544	3.047	4.358	3.073	4.178	3.09	4.016	3.076	3.727	2.997
20160618_Mode_08	Pecíolo	Model	Model	6.08535	2.239	2.861	2.239	2.688	2.988	2.697	3.728	2.661	4.459	2.652	5.221	2.648	5.836	2.674	6.47	2.728	6.487	2.861	6.465	2.993	5.841	2.914	5.243	2.865	4.485	2.865	3.763	2.878	3.023	2.887	2.332	3.029
20160618_Mode_09	Pecíolo	Model	Model	4.36953	2.812	2.802	2.852	2.679	3.337	2.785	3.875	2.828	4.363	2.845	4.878	2.835	5.387	2.785	5.848	2.709	5.882	2.842	5.842	2.968	5.426	2.961	4.921	3.001	4.383	3.005	3.875	2.985	3.34	2.928	2.875	2.931
20160618_Mode_10	Pecíolo	Model	Model	3.92728	2.931	2.792	3.031	2.659	3.596	2.739	4.117	2.775	4.546	2.742	4.935	2.709	5.29	2.669	5.709	2.612	5.719	2.755	5.765	2.905	5.373	2.985	5.018	2.998	4.576	3.018	4.141	3.024	3.606	3.001	3.011	2.961
20160618_Mode_11	Pecíolo	Model	Model	3.3392	3.162	2.935	3.205	2.745	3.624	2.842	3.976	2.855	4.374	2.858	4.84	2.835	5.215	2.775	5.398	2.752	5.428	2.852	5.451	2.961	5.258	2.975	4.886	3.018	4.398	3.054	3.999	3.071	3.63	3.044	3.185	3.068
20160618_Mode_12	Pecíolo	Model	Model	1.99718	3.487	2.928	3.76	2.805	4.019	2.772	4.235	2.772	4.438	2.765	4.577	2.722	4.823	2.752	5.085	2.742	5.099	2.862	5.065	2.971	4.863	3.005	4.62	2.988	4.464	2.948	4.255	2.978	4.042	3.018	3.793	2.961
20160618_Mode_13	Pecíolo	Model	Model	0.87243	4.072	2.862	4.055	2.779	4.139	2.765	4.218	2.772	4.315	2.775	4.408	2.795	4.481	2.799	4.58	2.779	4.65	2.845	4.647	2.911	4.564	2.965	4.457	2.971	4.341	2.961	4.255	2.988	4.172	2.961	4.082	2.941
20160924_Mode_22	Pecíolo	Model	Model	5.97756	2.536	2.985	2.439	2.798	3.013	2.792	3.709	2.856	4.412	2.875	5.095	2.843	5.869	2.792	6.417	2.714	6.655	2.882	6.655	3.069	5.953	3.243	5.185	3.307	4.412	3.346	3.748	3.378	3.052	3.333	2.632	3.223
20160924_Mode_23	Pecíolo	Model	Model	5.13865	2.639	3.101	2.665	2.933	3.187	2.83	3.741	2.753	4.244	2.656	4.818	2.688	5.43	2.714	6.191	2.843	6.307	3.036	6.256	3.23	5.514	3.204	4.857	3.107	4.322	3.159	3.786	3.178	3.2	3.217	2.71	3.301
20160924_Mode_24	Pecíolo	Model	Model	7.7226	1.846	2.598	1.885	2.469	2.555	2.579	3.219	2.792	4.038	2.946	5.166	2.753	6.152	2.327	6.475	2.585	7.468	3.095	7.274	3.275	5.972	3.062	5.224	3.269	4.006	3.41	3.135	3.14	2.529	2.978	1.859	2.746
20160924_Mode_25	Pecíolo	Model	Model	4.30551	2.942	2.94	3.032	2.766	3.509	2.759	3.999	2.83	4.509	2.869	4.992	2.837	5.424	2.792	5.837	2.733	6.004	2.856	5.92	3.056	5.546	3.211	5.095	3.301	4.586	3.301	4.025	3.288	3.529	3.256	3.013	3.153
20160924_Mode_26	Pecíolo	Model	Model	2.69321	3.619	3.082	3.696	2.914	3.961	2.759	4.251	2.746	4.528	2.714	4.786	2.792	5.147	2.766	5.418	2.933	5.598	3.127	5.534	3.262	5.218	3.256	4.876	3.211	4.625	3.236	4.334	3.275	4.128	3.243	3.851	3.262
20160924_Mode_27	Pecíolo	Model	Model	4.19308	3.052	2.714	3.135	2.643	3.535	2.753	4.006	2.888	4.457	2.991	4.902	3.004	5.463	2.869	5.875	2.695	5.991	2.708	6.004	2.843	5.598	3.062	4.998	3.23	4.496	3.204	4.019	3.133	3.541	3.004	3.135	2.875
20160924_Mode_28	Pecíolo	Model	Model	3.95835	3.174	2.959	3.161	2.746	3.645	2.798	4.089	2.837	4.515	2.843	5.011	2.843	5.508	2.843	5.907	2.856	5.953	2.978	5.901	3.101	5.579	3.107	5.057	3.082	4.579	3.088	4.154	3.088	3.703	3.101	3.297	3.185
20160924_Mode_29	Pecíolo	Model	Model	1.65697	3.909	2.914	3.993	2.804	4.193	2.824	4.386	2.875	4.56	2.908	4.754	2.908	4.928	2.92	5.115	2.927	5.134	3.017	5.037	3.049	4.94	3.062	4.779	3.049	4.586	3.062	4.425	3.049	4.264	3.049	3.954	3.088
20160924_Mode_30	Pecíolo	Model	Model	3.47007	3.393	2.946	3.438	2.875	3.761	2.875	4.147	2.933	4.554	2.933	5.024	2.92	5.463	2.92	5.733	2.933	5.824	3.036	5.759	3.082	5.501	3.069	5.05	3.082	4.599	3.069	4.186	3.082	3.812	3.101	3.432	3.043
20160924_Mode_31	Pecíolo	Model	Model	2.39882	3.651	3.011	3.825	2.946	4.038	2.875	4.309	2.843	4.554	2.895	4.895	2.92	5.179	2.927	5.418	2.92	5.495	3.036	5.411	3.127	5.185	3.056	4.934	3.056	4.612	3.056	4.334	3.082	4.141	3.095	3.928	3.069
20160924_Mode_32	Pecíolo	Model	Model	1.94049	3.881	3.056	3.864	2.875	4.087	2.899	4.274	2.948	4.491	2.966	4.769	2.974	4.996	2.968	5.205	2.961	5.142	3.09	5.158	3.202	5.003	3.187	4.784	3.159	4.517	3.155	4.3	3.163	4.143	3.183	3.866	3.193
20160924_Mode_33	Pecíolo	Model	Model	2.85908	3.614	2.997	3.571	2.877	3.872	2.871	4.221	2.839	4.591	2.822	4.932	2.834	5.267	2.903	5.594	3.043	5.556	3.123	5.459	3.169	5.261	3.052	4.923	2.986	4.605	2.971	4.264	2.986	3.935	3.037	3.602	3.14
20160924_Mode_34	Pecíolo	Model	Model	2.31407	3.789	2.931	3.803	2.868	4.001	2.888	4.221	2.94	4.425	2.977	4.68	2.966	5.015	2.928	5.353	2.86	5.396	2.917	5.408	2.966	5.069	3.077	4.711	3.158	4.442	3.115	4.224	3.089	3.986	3.077	3.763	3.026
20160924_Mode_35	Pecíolo	Model	Model	2.01216	3.872	2.688	3.935	2.63	4.049	2.799	4.221	2.946	4.396	3.026	4.674	3	4.909	2.891	5.098	2.751	5.144	2.822	5.23	2.862	5.024	3.009	4.728	3.129	4.436	3.146	4.193	3.057	3.975	2.882	3.806	2.731
20160924_Mode_36	Pecíolo	Model	Model	6.40457	2.372	2.867	2.398	2.764	3.146	2.802	3.978	2.847	4.803	2.886	5.519	2.893	6.189	2.854	6.782	2.834	6.821	2.886	6.814	2.931	6.234	3.009	5.577	3.028	4.822	3.099	4.023	2.996	3.204	2.951	2.418	2.976
20160924_Mode_37	Pecíolo	Model	Model	3.83837	3.202	3.142	3.172	2.983	3.67	2.819	4.13	2.725	4.646	2.746	5.14	2.832	5.587	2.935	5.828	3.056	5.802	3.129	5.721	3.18	5.531	3.073	5.149	2.953	4.663	2.888	4.147	2.884	3.748	2.991	3.284	3.211
20160924_Mode_38	Pecíolo	Model	Model	1.66139	3.881	3.034	3.941	2.961	4.165	2.931	4.375	2.927	4.543	2.927	4.689	2.935	4.895	2.944	5.115	2.978	5.132	3.039	5.132	3.099	4.908	3.103	4.706	3.095	4.564	3.086	4.405	3.082	4.221	3.095	4.036	3.095
20160924_Mode_39	Pecíolo	Model	Model	4.58382	2.996	3.112	3.056	3.03	3.756	2.91	4.354	2.901	4.956	2.918	5.471	2.957	5.914	2.97	6.193	2.983	6.198	3.039	6.159	3.116	5.918	3.099	5.476	3.09	4.977	3.039	4.358	3.026	3.791	3.039	3.09	3.163
20160924_Mode_40	Pecíolo	Model	Model	4.48542	3.159	2.97	3.176	2.884	3.572	2.88	4.087	2.871	4.655	2.828	5.213	2.893	5.759	2.923	6.215	2.97	6.236	3.017	6.193	3.03	5.768	3.017	5.248	3.009	4.676	3.052	4.109	3.026	3.576	3.03	3.159	3.06
20160924_Mode_41	Pecíolo	Model	Model	2.18609	3.692	3.013	3.752	2.923	3.984	2.91	4.255	2.858	4.556	2.837	4.801	2.893	5.016	2.85	5.192	2.905	5.239	3.009	5.166	3.086	5.02	3.103	4.822	3.103	4.586	3.09	4.332	3.09	4.049	3.112	3.705	3.09
20160924_Mode_42	Pecíolo	Model	Model	4.46074	3.045	3.15	3.041	3.12	3.522	2.897	4.124	2.828	4.79	3.009	5.349	3.013	5.744	2.897	5.95	2.733	5.998	2.682	5.981	2.768	5.817	2.991	5.422	3.185	4.842	3.258	4.206	3.129	3.587	3.004	3.097	3.193
20160924_Mode_43	Pecíolo	Model	Model	1.81571	3.952	2.94	3.961	2.841	4.197	2.935	4.412	2.94	4.627	2.931	4.863	2.918	5.044	2.905	5.198	2.927	5.194	2.97	5.173	3.017	5.061	3.03	4.885	3.03	4.661	3.039	4.438	3.052	4.24	3.056	3.926	3.021
20160924_Mode_44	Pecíolo	Model	Model	1.64175	3.922	2.983	4.008	2.837	4.201	2.845	4.356	2.901	4.519	2.905	4.695	2.897	4.889	2.88	5.095	2.935	5.16	3	5.087	3.056	4.893	3.082	4.713	3.09	4.536	3.086	4.386	3.082	4.21	3.163	3.999	3.09
20160924_Mode_45	Pecíolo	Model	Model	3.7737	3.226	3.112	3.2	2.991	3.789	2.871	4.287	2.824	4.695	2.819	5.121	2.901	5.516	3.009	5.89	3.077	5.912	3.116	5.873	3.133	5.551	3.155	5.138	3.082	4.713	3.013	4.313	3.026	3.9	3.133	3.35	3.206
20160924_Mode_46	Pecíolo	Model	Model	4.64822	2.976	3.116	2.903	2.858	3.458	2.794	3.965	2.755	4.506	2.772	5.069	2.811	5.624	2.875	6.17	3.004	6.303	3.06	6.187	3.095	5.663	3.09	5.069	3.03	4.558	2.983	4.055	3.052	3.612	3.12	3.097	3.271
20160924_Mode_47	Pecíolo	Model	Model	4.62785	2.989	3	3.036	2.764	3.531	2.768	3.973	2.845	4.463	2.888	5.048	2.88	5.71	2.953	6.178	2.88	6.324	2.875	6.221	2.94	5.744	3.095	5.099	3.086	4.532	3.086	4.012	3.095	3.582	3.12	3.157	3.211
20160924_Mode_48	Pecíolo	Model	Model	4.63051	3.041	2.966	2.985	2.742	3.6	2.914	4.072	2.862	4.511	2.815	5.057	2.875	5.658	3.026	6.264	2.983	6.466	2.966	6.303	3.039	5.693	3.163	5.082	3.069	4.61	3.013	4.188	3.064	3.716	3.142	3.157	3.129
20160924_Mode_49	Pecíolo	Model	Model	4.07078	3.217	2.776	3.337	2.682	3.78	2.811	4.15	2.893	4.605	2.97	5.185	2.923	5.611	2.794	5.981	2.617	6.032	2.609	6.019	2.66	5.684	2.897	5.276	3.09	4.67	3.176	4.154	3.129	3.797	3.056	3.2	2.884
20160924_Mode_50	Pecíolo	Model	Model	4.16078	3.045	2.807	3.256	2.691	3.63	2.85	4.064	2.983	4.734	3.009	5.13	2.966	5.546	2.884	5.869	2.841	5.976	2.871	5.886	2.897	5.585	2.961	5.173	3.095	4.781	3.18	4.12	3.215	3.6	3.155	2.976	2.97
20160924_Mode_51	Pecíolo	Model	Model	3.6631	3.196	2.85	3.316	2.725	3.763	2.768	4.197	2.862	4.622	2.91	5.065	2.897	5.396	2.871	5.697	2.832	5.882	2.854	5.757	2.944	5.452	3.021	5.155	3.077	4.678	3.155	4.231	3.146	3.827	3.107	3.234	2.991
20160924_Mode_52	Pecíolo	Model	Model	3.24471	3.478	2.839	3.532	2.658	3.862	2.816	4.26	2.879	4.65	2.928	5.042	2.939	5.409	2.953	5.65	2.879	5.738	2.856	5.675	2.922	5.429	3.034	5.068	3.054	4.67	3.068	4.263	3.048	3.879	2.973	3.435	3.005
20160924_Mode_53	Pecíolo	Model	Model	2.212	3.615	2.942	3.913	2.948	4.177	2.887	4.423	2.879	4.675	2.905	4.928	2.919	5.154	2.905	5.317	2.91	5.415	2.928	5.332	2.991	5.171	3.048	4.953	3.077	4.687	3.097	4.443	3.105	4.217	3.088	3.962	3.074
20160924_Mode_54	Pecíolo	Model	Model	1.87753	3.865	3.031	3.879	2.945	4.111	2.916	4.375	2.887	4.601	2.89	4.842	2.902	5.025	2.936	5.157	3.008	5.208	3.059	5.134	3.065	5.008	3.068	4.853	3.068	4.632	3.077	4.4	3.097	4.148	3.102	3.965	3.105
20160924_Mode_55	Pecíolo	Model	Model	5.47479	2.656	2.615	2.817	2.48	3.43	2.757	4.004	2.938	4.577	3.047	5.364	3.034	5.944	2.944	6.389	2.867	6.602	2.841	6.434	2.951	6.008	3.099	5.435	3.234	4.635	3.324	4.004	3.279	3.41	3.17	2.83	2.951
20160924_Mode_56	Pecíolo	Model	Model	5.80902	2.476	2.486	2.643	2.319	3.191	2.589	3.81	2.854	4.5	3.021	5.209	2.989	5.796	2.828	6.376	2.628	6.595	2.506	6.434	2.706	5.886	3.015	5.325	3.221	4.552	3.312	3.842	3.202	3.178	3.009	2.463	2.796
20160924_Mode_57	Pecíolo	Model	Model	5.74815	2.514	2.654	2.701	2.519	3.23	2.693	4.01	2.854	4.597	2.97	5.37	2.905	5.886	2.789	6.44	2.686	6.608	2.628	6.492	2.77	5.963	2.996	5.435	3.137	4.668	3.228	4.068	3.221	3.294	3.099	2.514	2.802
20160924_Mode_58	Pecíolo	Model	Model	5.42266	2.701	2.667	2.817	2.544	3.378	2.699	3.907	2.828	4.519	2.944	5.261	2.925	5.918	2.873	6.273	2.706	6.511	2.699	6.37	2.828	6.015	3.015	5.319	3.17	4.539	3.176	3.939	3.099	3.359	3.021	2.637	2.796
20160924_Mode_59	Pecíolo	Model	Model	5.423	2.695	2.673	3.075	2.57	3.733	2.809	4.223	2.97	4.945	3.028	5.686	2.976	6.176	2.834	6.505	2.725	6.692	2.699	6.55	2.789	6.286	2.957	5.789	3.137	5.022	3.266	4.268	3.266	3.72	3.189	3.049	3.028
20160924_Mode_60	Pecíolo	Model	Model	4.88931	2.605	3.021	2.598	2.847	3.127	2.757	3.688	2.66	4.255	2.66	4.79	2.731	5.344	2.783	5.88	2.796	6.402	3.002	5.886	2.944	5.293	3.009	4.835	2.951	4.255	2.944	3.759	2.989	3.243	3.144	2.708	3.221
20160924_Mode_61	Pecíolo	Model	Model	4.94287	2.733	3.086	2.663	2.867	3.359	2.776	3.952	2.783	4.474	2.815	5.093	2.867	5.615	2.951	6.112	3.041	6.415	3.131	6.137	3.157	5.647	3.15	5.132	3.118	4.5	3.105	4.016	3.086	3.475	3.15	2.933	3.221
20160924_Mode_62	Pecíolo	Model	Model	4.80849	2.783	3.015	2.744	2.852	3.251	2.804	3.806	2.675	4.485	2.632	5.039	2.663	5.534	2.774	6.045	2.959	6.342	3.092	6.041	3.036	5.534	2.985	5.044	2.916	4.506	2.912	3.956	3.032	3.445	3.11	2.955	3.105
20160924_Mode_63	Pecíolo	Model	Model	4.80386	2.684	2.916	2.899	2.74	3.316	2.701	3.81	2.761	4.326	2.813	4.983	2.869	5.577	2.895	6.036	2.89	6.23	2.903	6.079	2.989	5.65	3.105	5.091	3.161	4.429	3.178	3.862	3.17	3.432	3.144	2.929	3.092
20160924_Mode_64	Pecíolo	Model	Model	5.12645	2.697	3.204	2.602	3.067	3.032	2.89	3.544	2.731	4.158	2.611	4.734	2.641	5.43	2.77	6.109	3.045	6.471	3.355	6.071	3.17	5.418	2.968	4.756	2.869	4.214	2.834	3.66	2.925	3.251	3.153	2.783	3.29
20160924_Mode_65	Pecíolo	Model	Model	4.57505	2.839	3.221	2.753	3.058	3.307	2.877	3.827	2.792	4.356	2.757	4.88	2.77	5.422	2.882	5.925	3.075	6.243	3.264	5.895	3.204	5.405	3.079	4.915	2.998	4.403	2.998	3.896	3.058	3.449	3.178	2.955	3.359
20160924_Mode_66	Pecíolo	Model	Model	4.65069	2.809	2.688	2.942	2.594	3.359	2.667	3.802	2.865	4.283	2.976	4.855	3.019	5.413	2.929	5.907	2.8	6.148	2.723	5.95	2.89	5.495	3.097	4.91	3.26	4.33	3.273	3.784	3.174	3.29	3.105	2.723	2.804
20160924_Mode_67	Pecíolo	Model	Model	4.71796	2.981	3.041	3.049	2.847	3.544	2.817	4.102	2.86	4.678	2.804	5.173	2.817	5.68	2.856	6.148	2.89	6.419	2.955	6.2	3.028	5.744	3.135	5.25	3.221	4.751	3.281	4.18	3.307	3.548	3.367	3.019	3.26
20160924_Mode_68	Pecíolo	Model	Model	4.64284	2.929	3.342	2.869	3.204	3.367	2.968	3.887	2.847	4.42	2.813	5.014	2.886	5.572	3.024	6.054	3.122	6.316	3.187	6.062	3.226	5.658	3.269	5.087	3.14	4.485	3.071	3.991	3.114	3.595	3.26	3.092	3.415
20160924_Mode_69	Pecíolo	Model	Model	4.28656	2.895	3.062	2.89	2.938	3.531	2.736	4.059	2.667	4.562	2.65	5.035	2.701	5.508	2.83	5.839	3.002	6.114	3.196	5.787	3.105	5.465	3.011	5.035	2.929	4.588	2.895	4.15	2.959	3.647	3.036	3.019	3.161
20150627_Mode_15	Folha	Model	Model	6.61843	1.671	2.702	2.427	2.331	3.099	2.247	3.771	2.19	4.379	2.177	5.084	2.228	5.75	2.401	6.211	2.689	6.633	2.932	6.211	3.291	5.846	3.573	5.231	3.842	4.495	3.931	3.701	3.95	3.022	3.81	2.382	3.515
20150627_Mode_16	Folha	Model	Model	5.71027	2.448	3.208	2.807	2.657	3.434	2.375	4.138	2.292	4.855	2.414	5.425	2.612	5.867	2.792	6.405	2.977	6.808	3.105	6.43	3.214	5.886	3.272	5.406	3.406	4.932	3.528	4.292	3.624	3.658	3.733	2.941	3.669
20150627_Mode_17	Folha	Model	Model	3.13583	3.549	2.999	3.682	2.72	3.933	2.586	4.263	2.546	4.616	2.563	4.934	2.62	5.233	2.723	5.452	2.862	5.543	3.073	5.532	3.337	5.319	3.471	5.011	3.539	4.718	3.568	4.337	3.528	3.978	3.423	3.674	3.249
20151205_Mode_20	Folha	Model	Model	5.03614	2.771	2.9	3.202	2.486	3.676	2.373	4.142	2.408	4.629	2.452	5.13	2.552	5.656	2.704	6.391	2.817	6.435	2.913	6.439	2.982	5.721	3.187	5.156	3.37	4.638	3.461	4.029	3.496	3.594	3.431	3.054	3.23
20151205_Mode_21	Folha	Model	Model	1.60412	4.172	2.939	4.196	2.715	4.312	2.556	4.514	2.504	4.727	2.53	4.877	2.658	4.947	2.782	4.973	2.941	4.988	2.989	4.923	3.054	4.884	3.2	4.792	3.307	4.618	3.367	4.44	3.296	4.396	3.133	4.257	3.052
20151205_Mode_22	Folha	Model	Model	1.49007	4.157	2.988	4.214	2.835	4.325	2.731	4.491	2.673	4.657	2.692	4.803	2.758	4.927	2.863	5.035	2.989	5.132	3.079	5.013	3.082	4.914	3.153	4.804	3.208	4.663	3.25	4.485	3.251	4.353	3.207	4.215	3.148
20160924_Mode_109	Folha	Model	Model	6.52514	2.911	3.19	3.594	2.86	4.36	2.622	4.981	2.546	5.626	2.569	6.254	2.768	6.73	2.96	7.274	3.312	7.987	3.297	7.297	3.665	6.806	4.102	6.285	4.317	5.633	4.417	4.874	4.463	4.153	4.248	3.494	3.88
20160924_Mode_110	Folha	Model	Model	4.28534	3.831	3.527	4.184	3.228	4.506	2.998	4.928	2.921	5.434	2.783	5.848	2.921	6.224	3.136	6.515	3.32	6.898	3.458	6.676	3.627	6.316	3.918	5.994	4.079	5.518	4.256	5.066	4.225	4.575	4.164	4.169	3.911
20160924_Mode_111	Folha	Model	Model	4.3614	3.54	3.596	3.831	3.289	4.169	3.236	4.598	3.205	5.027	3.297	5.457	3.381	5.925	3.412	6.5	3.52	7.274	3.45	6.592	3.635	5.948	3.757	5.495	3.765	5.012	3.796	4.613	3.796	4.291	3.796	3.831	3.826
20160924_Mode_112	Folha	Model	Model	3.07938	4.192	3.842	4.514	3.443	4.79	3.243	5.12	3.021	5.465	3.113	5.794	3.213	6.193	3.366	6.431	3.619	6.561	3.857	6.362	3.688	6.132	3.566	5.802	3.627	5.511	3.727	5.281	3.765	4.974	3.88	4.613	3.911
20160924_Mode_113	Folha	Model	Model	1.89023	4.659	3.673	4.744	3.512	4.951	3.427	5.173	3.374	5.365	3.358	5.587	3.381	5.733	3.427	5.925	3.489	6.07	3.589	5.94	3.696	5.802	3.734	5.633	3.765	5.449	3.788	5.242	3.849	5.02	3.819	4.828	3.757
20160924_Mode_114	Folha	Model	Model	1.54093	4.836	3.52	4.874	3.358	4.989	3.297	5.099	3.243	5.281	3.226	5.462	3.264	5.608	3.351	5.804	3.41	6.001	3.525	5.799	3.502	5.646	3.548	5.505	3.629	5.347	3.64	5.201	3.681	5.084	3.665	4.925	3.637
20160924_Mode_115	Folha	Model	Model	3.61702	4.047	3.661	4.125	3.358	4.435	3.201	4.841	3.208	5.25	3.252	5.679	3.279	6.078	3.33	6.466	3.385	6.688	3.446	6.494	3.504	6.17	3.603	5.856	3.79	5.379	3.78	4.97	3.842	4.698	3.968	4.245	3.961
20160924_Mode_116	Folha	Model	Model	2.50742	4.548	3.627	4.538	3.368	4.872	3.351	5.158	3.232	5.427	3.17	5.659	3.307	5.901	3.443	6.122	3.531	6.34	3.63	6.126	3.675	5.908	3.644	5.737	3.804	5.574	3.995	5.39	4.066	5.134	4.131	4.81	4.056
20160924_Mode_117	Folha	Model	Model	1.51473	4.786	3.518	4.868	3.364	5.004	3.327	5.168	3.368	5.325	3.405	5.444	3.47	5.608	3.531	5.802	3.535	5.969	3.572	5.833	3.62	5.618	3.613	5.461	3.658	5.362	3.712	5.209	3.75	5.086	3.732	4.865	3.695
20160924_Mode_118	Folha	Model	Model	2.63342	4.514	3.399	4.609	3.146	4.824	2.962	5.114	2.945	5.376	3.051	5.529	3.259	5.785	3.347	6.078	3.555	6.306	3.583	6.064	3.647	5.775	3.576	5.618	3.821	5.413	3.978	5.127	4.073	4.899	4.043	4.589	3.79
20160924_Mode_119	Folha	Model	Model	1.50518	4.715	3.627	4.684	3.531	4.831	3.501	5.001	3.477	5.178	3.443	5.318	3.436	5.519	3.429	5.717	3.467	5.802	3.579	5.717	3.698	5.557	3.695	5.43	3.695	5.26	3.692	5.117	3.685	4.97	3.702	4.82	3.736
20160924_Mode_120	Folha	Model	Model	0.993661	5.035	3.545	5.079	3.484	5.171	3.491	5.27	3.504	5.379	3.501	5.492	3.494	5.621	3.497	5.693	3.566	5.741	3.623	5.686	3.688	5.611	3.695	5.512	3.692	5.413	3.688	5.294	3.688	5.189	3.681	5.069	3.64
20160924_Mode_121	Folha	Model	Model	1.81969	4.664	3.545	4.694	3.45	4.875	3.409	5.039	3.409	5.24	3.419	5.41	3.433	5.635	3.422	5.853	3.426	5.993	3.48	5.921	3.579	5.781	3.695	5.516	3.688	5.301	3.685	5.137	3.685	4.95	3.678	4.715	3.661
20160924_Mode_122	Folha	Model	Model	3.52634	4.132	3.59	4.316	3.271	4.696	3.128	5.012	3.189	5.433	3.189	5.816	3.193	6.203	3.213	6.499	3.322	6.512	3.447	6.543	3.59	6.281	3.739	5.925	3.892	5.514	3.991	5.069	4.014	4.754	3.93	4.278	3.835
20160924_Mode_123	Folha	Model	Model	5.3213	3.101	3.924	3.534	3.455	4.053	3.094	4.568	2.834	5.133	2.849	5.724	2.834	6.325	3.007	6.89	3.348	6.976	4.031	6.381	4.199	5.892	4.194	5.306	4.209	4.787	4.239	4.318	4.132	3.87	4.132	3.493	3.949
20160924_Mode_124	Folha	Model	Model	4.36168	3.397	3.674	3.865	3.369	4.354	3.231	4.726	3.486	5.143	3.399	5.551	3.414	6.004	3.654	6.539	3.745	7.231	3.419	6.62	3.888	5.978	3.852	5.535	3.694	5.225	3.761	4.843	3.969	4.293	4.005	3.86	3.929
20160924_Mode_125	Folha	Model	Model	2.96518	4.395	3.638	4.308	3.363	4.639	3.272	5.041	3.129	5.418	3.129	5.78	3.211	6.029	3.358	6.187	3.532	6.223	3.674	6.126	3.796	5.943	3.944	5.658	4.081	5.342	4.046	5.057	4.087	4.761	3.995	4.507	3.919
20160924_Mode_126	Folha	Model	Model	2.07468	4.626	3.519	4.677	3.358	4.863	3.285	5.077	3.195	5.321	3.201	5.558	3.313	5.772	3.404	5.95	3.46	6.098	3.488	5.963	3.585	5.742	3.585	5.584	3.659	5.431	3.796	5.192	3.888	4.973	3.847	4.731	3.712
20160924_Mode_127	Folha	Model	Model	1.90153	4.359	3.621	4.509	3.481	4.659	3.376	4.792	3.223	4.978	3.231	5.192	3.17	5.472	3.157	5.703	3.32	5.894	3.59	5.66	3.399	5.474	3.216	5.23	3.231	5.067	3.402	5.001	3.544	4.863	3.633	4.743	3.847
20160924_Mode_128	Folha	Model	Model	11.0173	1.118	3.789	1.882	2.933	2.727	2.393	3.847	2.006	5.192	2.006	6.292	2.342	7.279	2.78	8.206	3.473	9.622	3.636	8.247	3.677	7.422	4.227	6.342	4.736	5.161	4.96	3.694	4.889	2.727	4.624	1.719	4.176
20160924_Mode_129	Folha	Model	Model	4.09859	3.809	3.554	4.13	3.193	4.639	3.096	5.026	3.096	5.377	3.142	5.77	3.254	6.269	3.453	6.671	3.478	7.012	3.605	6.686	3.58	6.299	3.549	5.805	3.768	5.321	3.896	4.919	3.947	4.553	3.952	4.033	3.85
20160924_Mode_130	Folha	Model	Model	3.95457	3.86	3.539	4.252	3.356	4.624	3.096	5.077	2.989	5.551	3.03	6.004	3.096	6.401	3.218	6.691	3.427	6.783	3.605	6.554	3.697	6.299	3.824	5.943	3.926	5.546	3.962	5.108	3.952	4.675	3.85	4.201	3.763
20160924_Mode_131	Folha	Model	Model	5.53933	3.183	3.509	3.442	3.147	3.88	2.882	4.4	2.75	4.985	2.806	5.5	2.908	6.07	3.157	6.722	3.346	7.562	3.529	6.763	3.687	6.116	3.921	5.479	4.155	4.848	4.257	4.339	3.977	3.901	3.829	3.442	3.916
